# Supplementary material for: Pediatric Crohn's disease diagnosis aid via genomic analysis and machine learning
Source: Front Pediatr. 2023 Mar 23;11:991247. doi: 10.3389/fped.2023.991247 (PMC10076664; doi:10.3389/fped.2023.991247)
Supplement: Supplementary file 1 [file Table1.xlsx]

## Sheet: Sheet1
id	logFC	AveExpr	t	P.Value	adj.P.Val	type
CRIP1	-1.86485	7.01545	-21.2283	4.12539e-80	1.79042e-76	down
MUC1	2.7178	5.38147	20.7112	4.92301e-77	1.06829e-73	up
S100A8	3.48502	5.81928	19.4154	1.9674e-69	2.84617e-66	up
S100A9	3.10174	6.48326	18.8485	3.66615e-66	3.97777e-63	up
DUOX2	3.05896	4.40565	18.2943	5.29508e-63	4.59613e-60	up
FAM151A	-2.29561	3.54649	-18.0959	7.00453e-62	5.06661e-59	down
CDHR1	-1.70558	3.15635	-17.7567	5.63597e-60	3.05752e-57	down
IFITM3	1.11154	7.85422	17.4912	1.70439e-58	8.21894e-56	up
SLC28A2	-2.41529	3.65204	-17.4614	2.49458e-58	1.08265e-55	down
C1QB	1.23165	7.3612	17.4196	4.25253e-58	1.538e-55	up
PAQR5	-1.21654	2.99704	-17.0153	7.23365e-56	1.96213e-53	down
GBP5	1.82757	4.80178	16.949	1.67074e-55	4.2653e-53	up
NOS2	1.93059	4.75235	16.8178	8.71048e-55	2.10019e-52	up
S100A11	1.02748	7.9861	16.7819	1.36648e-54	3.12133e-52	up
GBP1	1.41667	6.05189	16.7469	2.12089e-54	4.60233e-52	up
MMP3	3.59871	4.87086	16.6493	7.19747e-54	1.48748e-51	up
CHI3L1	2.66608	4.86664	16.6302	9.13928e-54	1.80293e-51	up
ABCC2	-1.34106	2.50905	-16.4525	8.3637e-53	1.51244e-50	down
CSF3R	2.29391	4.41679	16.4129	1.36767e-52	2.28296e-50	up
CUBN	-2.25132	3.27974	-16.3837	1.96483e-52	3.15829e-50	down
PMP22	-1.23043	6.29193	-16.2629	8.76708e-52	1.3589e-49	down
PDZK1IP1	1.56622	6.21977	16.1789	2.47273e-51	3.57722e-49	up
NCF2	1.60319	4.66139	16.0373	1.41065e-50	1.80066e-48	up
ANKRD22	1.38969	3.56713	15.8685	1.11211e-49	1.37902e-47	up
FOLH1	2.31837	4.10868	15.7931	2.78733e-49	3.36028e-47	up
ALDOC	-1.07714	4.71244	-15.558	4.81916e-48	5.10126e-46	down
NELL2	-1.07496	2.71877	-15.2435	2.10418e-46	1.90253e-44	down
SLAMF7	1.00859	5.42982	15.1886	4.05194e-46	3.58886e-44	up
MMP1	3.09682	5.00635	15.1112	1.01737e-45	8.6576e-44	up
SLC28A1	-1.58667	3.12196	-15.1033	1.11685e-45	9.32138e-44	down
IGSF6	1.15967	4.63375	15.0626	1.81184e-45	1.48366e-43	up
CLEC4E	1.91716	3.07568	14.9356	8.14631e-45	6.54722e-43	up
FMO5	-1.18898	4.43687	-14.7146	1.09344e-43	7.96889e-42	down
C4BPB	1.20129	2.83867	14.7062	1.20622e-43	8.44352e-42	up
NAMPT	1.30686	5.86968	14.6244	3.13794e-43	2.12791e-41	up
G6PC	-2.09163	3.34121	-14.5865	4.88208e-43	3.21034e-41	down
RGS13	-1.19066	2.62028	-14.4128	3.66491e-42	2.20913e-40	down
SLC6A4	-1.65695	3.37779	-14.4037	4.0718e-42	2.42077e-40	down
ADM	1.13151	4.49391	14.2978	1.3809e-41	7.99083e-40	up
GBP4	1.01684	5.06464	14.2946	1.43366e-41	8.18695e-40	up
FCER1G	1.14309	6.79269	14.2263	3.14136e-41	1.72576e-39	up
ASPA	-1.06715	2.56451	-14.2216	3.31409e-41	1.79789e-39	down
PYGL	1.14659	3.70766	14.1936	4.57027e-41	2.4189e-39	up
FMO1	-1.68441	3.11999	-14.142	8.25552e-41	4.11827e-39	down
SFRP5	-1.54797	3.22832	-14.1405	8.396e-41	4.14075e-39	down
MNDA	1.74602	4.46862	14.1204	1.0566e-40	5.15239e-39	up
CYP2J2	-1.44904	4.63027	-14.1117	1.16643e-40	5.61688e-39	down
CES2	-1.1894	7.14773	-14.0146	3.5276e-40	1.61156e-38	down
GUCA2B	-2.31099	5.48239	-13.9639	6.2744e-40	2.77866e-38	down
CD55	1.12078	5.74048	13.8812	1.60101e-39	6.87958e-38	up
NAALADL1	-1.64874	5.36941	-13.8287	2.89697e-39	1.20893e-37	down
CLEC7A	1.17592	3.9144	13.6209	2.9896e-38	1.17953e-36	up
SRGN	1.12458	7.09971	13.5088	1.04321e-37	3.97152e-36	up
PIGR	2.06537	8.37659	13.2598	1.63575e-36	5.77166e-35	up
IFITM2	1.03243	7.51651	13.2433	1.9602e-36	6.75178e-35	up
DNASE1	-1.46019	5.07928	-13.1913	3.46819e-36	1.1403e-34	down
LYZ	1.05805	9.7167	13.1039	9.01127e-36	2.85467e-34	up
CHAD	-1.02291	2.93657	-13.067	1.34776e-35	4.20813e-34	down
SLC13A2	-1.33346	3.87037	-13.0011	2.75593e-35	8.48278e-34	down
PDPN	1.11814	3.25891	12.9567	4.46051e-35	1.32593e-33	up
SLC10A2	-1.75669	4.46254	-12.9212	6.55066e-35	1.90804e-33	down
IGSF9	-1.17871	3.06244	-12.8432	1.51984e-34	4.33953e-33	down
DPEP1	-1.77747	6.85595	-12.8323	1.70737e-34	4.84312e-33	down
CASP5	1.17581	4.54371	12.7866	2.79154e-34	7.86708e-33	up
DMBT1	1.97187	7.03517	12.7671	3.44118e-34	9.63531e-33	up
VWF	1.03659	3.71942	12.7386	4.66892e-34	1.26644e-32	up
SLC5A11	-1.23406	2.82811	-12.7342	4.89526e-34	1.31959e-32	down
ACE	-1.36421	5.84002	-12.6808	8.66491e-34	2.25184e-32	down
TM4SF5	-1.40285	4.97039	-12.6779	8.93796e-34	2.30897e-32	down
TREH	-1.4601	4.00477	-12.6286	1.51185e-33	3.77093e-32	down
CDHR5	-1.34574	7.12887	-12.54	3.87368e-33	9.28827e-32	down
FGR	1.08848	4.18041	12.4855	6.88984e-33	1.63398e-31	up
OAT	-1.17064	7.24462	-12.4695	8.16335e-33	1.92549e-31	down
ZG16B	1.09088	4.28885	12.4335	1.19252e-32	2.72396e-31	up
GUCA2A	-1.84133	8.05731	-12.3917	1.85319e-32	4.16727e-31	down
DHRS11	-1.19635	6.35747	-12.3886	1.9128e-32	4.27914e-31	down
SLC15A1	-1.53797	5.24855	-12.3622	2.52494e-32	5.53445e-31	down
SLC27A2	-1.20957	4.36426	-12.265	6.98199e-32	1.47096e-30	down
HSD17B2	-1.27517	5.53844	-12.1734	1.81359e-31	3.67803e-30	down
CLCA4	2.39653	4.62765	12.1515	2.27613e-31	4.55226e-30	up
CTSK	1.00988	5.29343	11.9687	1.50045e-30	2.79484e-29	up
PLAU	1.27845	4.5022	11.9479	1.8574e-30	3.44493e-29	up
AMN	-1.19509	6.44728	-11.9094	2.75488e-30	5.02361e-29	down
PRAP1	-1.31154	7.68354	-11.8238	6.59845e-30	1.16887e-28	down
IFI27	1.0107	8.42209	11.7838	9.91774e-30	1.72863e-28	up
CHP2	-1.19004	5.91821	-11.6469	3.96087e-29	6.5362e-28	down
TUBAL3	-1.05967	3.83281	-11.589	7.08784e-29	1.13323e-27	down
MMP2	1.06497	6.04484	11.5888	7.1023e-29	1.13323e-27	up
MYO1A	-1.34419	6.6611	-11.5635	9.15261e-29	1.43614e-27	down
CYP2C18	-1.30608	4.36563	-11.5054	1.63711e-28	2.52849e-27	down
SLC17A8	-1.21878	2.86994	-11.3612	6.8663e-28	9.99991e-27	down
NNMT	1.03694	4.56627	11.3491	7.73363e-28	1.1188e-26	up
C1S	1.20544	6.65551	11.2746	1.61347e-27	2.27353e-26	up
PDZK1	-1.35306	3.89618	-11.2731	1.63788e-27	2.30045e-26	down
SLC5A9	-1.21739	3.94215	-11.2649	1.77456e-27	2.48438e-26	down
MMP12	1.60503	4.85152	11.0505	1.44188e-26	1.88487e-25	up
CCL4	1.11516	3.80834	11.0401	1.59496e-26	2.07872e-25	up
PTGS2	1.1525	2.57976	11.0331	1.70706e-26	2.21816e-25	up
SLC39A5	-1.14449	6.15844	-11.007	2.19688e-26	2.77973e-25	down
C10orf99	-1.55498	4.90017	-11.0013	2.32157e-26	2.92896e-25	down
LUM	1.27485	6.66356	10.9445	4.01707e-26	4.95286e-25	up
GIPC2	-1.00711	4.26786	-10.6089	9.81985e-25	1.07351e-23	down
MT1F	-1.08675	6.21953	-10.4747	3.45408e-24	3.61222e-23	down
RGS5	1.03928	4.3731	10.4385	4.8374e-24	4.98678e-23	up
HMGCS2	-1.58983	3.34399	-9.97294	3.41695e-22	2.97782e-21	down
GPX2	1.18548	6.75812	9.95582	3.98483e-22	3.44506e-21	up
NTS	-1.47291	4.78822	-9.69841	3.92357e-21	3.14175e-20	down
CLRN3	-1.11492	5.45777	-9.58452	1.06345e-20	8.16881e-20	down
EHF	1.10484	4.45618	9.46786	2.92522e-20	2.15177e-19	up
ANPEP	-1.01146	9.30321	-9.41206	4.72969e-20	3.38727e-19	down
MT1H	-1.20167	5.59322	-9.13506	4.97076e-19	3.30369e-18	down
C17orf78	-1.00074	4.29527	-8.60743	3.75668e-17	2.08758e-16	down
CR2	-1.04555	4.06575	-8.53125	6.89576e-17	3.75033e-16	down
DCN	1.02316	6.60146	8.40911	1.80915e-16	9.55196e-16	up
POSTN	1.00741	3.79725	8.27219	5.26245e-16	2.665e-15	up
MT1M	-1.10062	4.19809	-7.95851	5.75358e-15	2.66494e-14	down
OLFM4	1.1633	8.61095	7.91584	7.91938e-15	3.62554e-14	up
ITLN1	1.00319	6.91526	7.57963	9.33427e-14	3.89901e-13	up
TSPAN1	1.12067	7.21863	7.3769	3.95628e-13	1.5581e-12	up
ZG16	-1.05269	6.03207	-6.50798	1.32182e-10	4.27793e-10	down
