# Supplementary material for: Pediatric Crohn's disease diagnosis aid via genomic analysis and machine learning
Source: Front Pediatr. 2023 Mar 23;11:991247. doi: 10.3389/fped.2023.991247 (PMC10076664; doi:10.3389/fped.2023.991247)
Supplement: Supplementary file 2 [file Table2.xlsx]

## Sheet: Sheet1
ONTOLOGY	ID	Description	GeneRatio	BgRatio	pvalue	p.adjust	qvalue	geneID	Count	DGEs type
BP	GO:0017144	drug metabolic process	6/57	45/18862	4.32018e-09	3.25741e-06	2.65577e-06	ABCC2/FMO5/FMO1/CYP2J2/DPEP1/CYP2C18	6	downregulated
BP	GO:0061687	detoxification of inorganic compound	4/57	17/18862	1.73173e-07	6.5286e-05	5.32278e-05	ABCC2/MT1F/MT1H/MT1M	4	downregulated
BP	GO:0006805	xenobiotic metabolic process	6/57	120/18862	1.62796e-06	0.000334548	0.000272757	ABCC2/FMO1/CYP2J2/CES2/DPEP1/CYP2C18	6	downregulated
BP	GO:0071466	cellular response to xenobiotic stimulus	6/57	125/18862	2.06642e-06	0.000334548	0.000272757	ABCC2/FMO1/CYP2J2/CES2/DPEP1/CYP2C18	6	downregulated
BP	GO:0043171	peptide catabolic process	4/57	31/18862	2.21849e-06	0.000334548	0.000272757	NAALADL1/DPEP1/ACE/ANPEP	4	downregulated
BP	GO:0009410	response to xenobiotic stimulus	6/57	131/18862	2.71518e-06	0.000341207	0.000278187	ABCC2/FMO1/CYP2J2/CES2/DPEP1/CYP2C18	6	downregulated
BP	GO:0006882	cellular zinc ion homeostasis	4/57	38/18862	5.12321e-06	0.000551842	0.000449918	SLC39A5/MT1F/MT1H/MT1M	4	downregulated
BP	GO:0055069	zinc ion homeostasis	4/57	40/18862	6.31458e-06	0.000595149	0.000485225	SLC39A5/MT1F/MT1H/MT1M	4	downregulated
BP	GO:0010273	detoxification of copper ion	3/57	15/18862	1.16023e-05	0.000874816	0.000713238	MT1F/MT1H/MT1M	3	downregulated
BP	GO:1990169	stress response to copper ion	3/57	15/18862	1.16023e-05	0.000874816	0.000713238	MT1F/MT1H/MT1M	3	downregulated
BP	GO:0097501	stress response to metal ion	3/57	18/18862	2.06741e-05	0.00141712	0.00115538	MT1F/MT1H/MT1M	3	downregulated
BP	GO:0010043	response to zinc ion	4/57	57/18862	2.62707e-05	0.00165068	0.0013458	CRIP1/MT1F/MT1H/MT1M	4	downregulated
BP	GO:0071294	cellular response to zinc ion	3/57	24/18862	5.06238e-05	0.00293618	0.00239387	MT1F/MT1H/MT1M	3	downregulated
BP	GO:0098754	detoxification	5/57	138/18862	6.01299e-05	0.00323842	0.00264029	ABCC2/PDZK1/MT1F/MT1H/MT1M	5	downregulated
BP	GO:0071280	cellular response to copper ion	3/57	28/18862	8.12386e-05	0.00364484	0.00297164	MT1F/MT1H/MT1M	3	downregulated
BP	GO:0006814	sodium ion transport	6/57	239/18862	8.21782e-05	0.00364484	0.00297164	SLC6A4/SLC13A2/SLC10A2/SLC5A11/SLC17A8/SLC5A9	6	downregulated
BP	GO:0009636	response to toxic substance	6/57	239/18862	8.21782e-05	0.00364484	0.00297164	ABCC2/SLC6A4/PDZK1/MT1F/MT1H/MT1M	6	downregulated
BP	GO:0010038	response to metal ion	7/57	352/18862	8.80649e-05	0.00368894	0.0030076	CRIP1/ABCC2/DPEP1/CHP2/MT1F/MT1H/MT1M	7	downregulated
BP	GO:0071276	cellular response to cadmium ion	3/57	38/18862	0.000204761	0.00812577	0.00662495	MT1F/MT1H/MT1M	3	downregulated
BP	GO:0071248	cellular response to metal ion	5/57	189/18862	0.000262963	0.00991369	0.00808264	DPEP1/CHP2/MT1F/MT1H/MT1M	5	downregulated
BP	GO:0046688	response to copper ion	3/57	42/18862	0.000276269	0.00991936	0.00808726	MT1F/MT1H/MT1M	3	downregulated
BP	GO:0031284	positive regulation of guanylate cyclase activity	2/57	10/18862	0.000397527	0.0136243	0.0111079	GUCA2B/GUCA2A	2	downregulated
BP	GO:0015849	organic acid transport	6/57	324/18862	0.000425945	0.0139306	0.0113576	ABCC2/SLC13A2/SLC10A2/ACE/SLC27A2/SLC17A8	6	downregulated
BP	GO:0046916	cellular transition metal ion homeostasis	4/57	118/18862	0.000445149	0.0139306	0.0113576	SLC39A5/MT1F/MT1H/MT1M	4	downregulated
BP	GO:0008202	steroid metabolic process	6/57	329/18862	0.00046189	0.0139306	0.0113576	CUBN/FMO5/DHRS11/SLC27A2/HSD17B2/HMGCS2	6	downregulated
BP	GO:0071241	cellular response to inorganic substance	5/57	216/18862	0.000485203	0.0140709	0.011472	DPEP1/CHP2/MT1F/MT1H/MT1M	5	downregulated
BP	GO:0006690	icosanoid metabolic process	4/57	123/18862	0.000520782	0.0145433	0.0118572	CYP2J2/CES2/DPEP1/CYP2C18	4	downregulated
BP	GO:0045117	azole transmembrane transport	2/57	12/18862	0.000580779	0.0156395	0.0127509	SLC28A2/SLC28A1	2	downregulated
BP	GO:0006703	estrogen biosynthetic process	2/57	13/18862	0.000685043	0.0172174	0.0140374	DHRS11/HSD17B2	2	downregulated
BP	GO:0031282	regulation of guanylate cyclase activity	2/57	13/18862	0.000685043	0.0172174	0.0140374	GUCA2B/GUCA2A	2	downregulated
BP	GO:0072531	pyrimidine-containing compound transmembrane transport	2/57	14/18862	0.000797667	0.019001	0.0154916	SLC28A2/SLC28A1	2	downregulated
BP	GO:0055076	transition metal ion homeostasis	4/57	139/18862	0.00082422	0.019001	0.0154916	SLC39A5/MT1F/MT1H/MT1M	4	downregulated
BP	GO:0046686	response to cadmium ion	3/57	61/18862	0.000831611	0.019001	0.0154916	MT1F/MT1H/MT1M	3	downregulated
BP	GO:0034384	high-density lipoprotein particle clearance	2/57	16/18862	0.00104779	0.0232363	0.0189446	CUBN/AMN	2	downregulated
BP	GO:0072530	purine-containing compound transmembrane transport	2/57	17/18862	0.0011852	0.0255325	0.0208167	SLC28A2/SLC28A1	2	downregulated
BP	GO:0019373	epoxygenase P450 pathway	2/57	20/18862	0.00164618	0.0336338	0.0274217	CYP2J2/CYP2C18	2	downregulated
BP	GO:0046942	carboxylic acid transport	5/57	284/18862	0.00165046	0.0336338	0.0274217	ABCC2/SLC13A2/SLC10A2/ACE/SLC17A8	5	downregulated
BP	GO:0009235	cobalamin metabolic process	2/57	22/18862	0.00199366	0.036664	0.0298922	CUBN/AMN	2	downregulated
BP	GO:0030810	positive regulation of nucleotide biosynthetic process	2/57	22/18862	0.00199366	0.036664	0.0298922	GUCA2B/GUCA2A	2	downregulated
BP	GO:0031281	positive regulation of cyclase activity	2/57	22/18862	0.00199366	0.036664	0.0298922	GUCA2B/GUCA2A	2	downregulated
BP	GO:1900373	positive regulation of purine nucleotide biosynthetic process	2/57	22/18862	0.00199366	0.036664	0.0298922	GUCA2B/GUCA2A	2	downregulated
BP	GO:0015718	monocarboxylic acid transport	4/57	178/18862	0.00205131	0.0368258	0.0300241	ABCC2/SLC10A2/ACE/SLC17A8	4	downregulated
BP	GO:0042738	exogenous drug catabolic process	2/57	23/18862	0.00217931	0.0373455	0.0304478	CYP2J2/CYP2C18	2	downregulated
BP	GO:0051349	positive regulation of lyase activity	2/57	23/18862	0.00217931	0.0373455	0.0304478	GUCA2B/GUCA2A	2	downregulated
BP	GO:0032528	microvillus organization	2/57	24/18862	0.00237283	0.039758	0.0324148	CDHR5/MYO1A	2	downregulated
BP	GO:0042737	drug catabolic process	2/57	25/18862	0.00257417	0.0416832	0.0339844	CYP2J2/CYP2C18	2	downregulated
BP	GO:0006694	steroid biosynthetic process	4/57	190/18862	0.00259829	0.0416832	0.0339844	DHRS11/SLC27A2/HSD17B2/HMGCS2	4	downregulated
BP	GO:0006835	dicarboxylic acid transport	3/57	93/18862	0.00280061	0.0439929	0.0358674	ABCC2/SLC13A2/SLC17A8	3	downregulated
CC	GO:0005903	brush border	9/60	101/19520	2.19587e-11	2.32763e-09	2.01096e-09	SLC28A2/ABCC2/CUBN/SLC28A1/CDHR5/SLC15A1/AMN/MYO1A/PDZK1	9	downregulated
CC	GO:0031526	brush border membrane	7/60	59/19520	5.43949e-10	2.88293e-08	2.49071e-08	SLC28A2/ABCC2/CUBN/SLC28A1/CDHR5/AMN/PDZK1	7	downregulated
CC	GO:0098862	cluster of actin-based cell projections	9/60	156/19520	1.1007e-09	3.88913e-08	3.36003e-08	SLC28A2/ABCC2/CUBN/SLC28A1/CDHR5/SLC15A1/AMN/MYO1A/PDZK1	9	downregulated
CC	GO:0016324	apical plasma membrane	10/60	351/19520	1.05541e-07	2.79684e-06	2.41633e-06	ABCC2/CUBN/NAALADL1/SLC10A2/DPEP1/CDHR5/SLC15A1/AMN/MYO1A/PDZK1	10	downregulated
CC	GO:0045177	apical part of cell	10/60	414/19520	4.8365e-07	1.02534e-05	8.85843e-06	ABCC2/CUBN/NAALADL1/SLC10A2/DPEP1/CDHR5/SLC15A1/AMN/MYO1A/PDZK1	10	downregulated
CC	GO:0031253	cell projection membrane	9/60	337/19520	8.34519e-07	1.47432e-05	1.27374e-05	CDHR1/SLC28A2/ABCC2/CUBN/SLC28A1/DPEP1/CDHR5/AMN/PDZK1	9	downregulated
CC	GO:0031528	microvillus membrane	3/60	26/19520	6.82581e-05	0.00103362	0.000893001	DPEP1/CDHR5/PDZK1	3	downregulated
CC	GO:0005902	microvillus	4/60	91/19520	0.000176538	0.00233912	0.00202089	DPEP1/CDHR5/MYO1A/PDZK1	4	downregulated
CC	GO:0005905	clathrin-coated pit	3/60	71/19520	0.00136016	0.0160196	0.0138402	CUBN/CDHR5/AMN	3	downregulated
CC	GO:0089717	spanning component of membrane	2/60	20/19520	0.00170351	0.0180572	0.0156006	CDHR5/SLC15A1	2	downregulated
CC	GO:0098858	actin-based cell projection	4/60	216/19520	0.0043822	0.0422284	0.0364834	DPEP1/CDHR5/MYO1A/PDZK1	4	downregulated
MF	GO:0015293	symporter activity	9/58	143/18337	6.37138e-10	8.26869e-08	5.55474e-08	SLC28A2/SLC28A1/SLC6A4/SLC13A2/SLC10A2/SLC5A11/SLC15A1/SLC17A8/SLC5A9	9	downregulated
MF	GO:0015294	solute:cation symporter activity	8/58	99/18337	8.31024e-10	8.26869e-08	5.55474e-08	SLC28A2/SLC28A1/SLC6A4/SLC13A2/SLC10A2/SLC5A11/SLC15A1/SLC5A9	8	downregulated
MF	GO:0015370	solute:sodium symporter activity	7/58	72/18337	2.7361e-09	1.81495e-07	1.21924e-07	SLC28A2/SLC28A1/SLC6A4/SLC13A2/SLC10A2/SLC5A11/SLC5A9	7	downregulated
MF	GO:0022804	active transmembrane transporter activity	10/58	301/18337	3.18254e-08	1.58331e-06	1.06364e-06	SLC28A2/ABCC2/SLC28A1/SLC6A4/SLC13A2/SLC10A2/SLC5A11/SLC15A1/SLC17A8/SLC5A9	10	downregulated
MF	GO:0015291	secondary active transmembrane transporter activity	9/58	239/18337	5.70517e-08	2.27066e-06	1.52538e-06	SLC28A2/SLC28A1/SLC6A4/SLC13A2/SLC10A2/SLC5A11/SLC15A1/SLC17A8/SLC5A9	9	downregulated
MF	GO:0008509	anion transmembrane transporter activity	11/58	459/18337	1.69121e-07	5.60919e-06	3.76814e-06	SLC28A2/ABCC2/SLC28A1/SLC6A4/SLC13A2/SLC10A2/SLC5A11/SLC15A1/SLC27A2/SLC17A8/SLC5A9	11	downregulated
MF	GO:0022853	active ion transmembrane transporter activity	8/58	206/18337	2.62218e-07	7.45449e-06	5.00778e-06	SLC28A2/SLC28A1/SLC6A4/SLC13A2/SLC10A2/SLC5A11/SLC15A1/SLC5A9	8	downregulated
MF	GO:0015081	sodium ion transmembrane transporter activity	7/58	146/18337	3.75939e-07	9.35148e-06	6.28213e-06	SLC28A2/SLC28A1/SLC6A4/SLC13A2/SLC10A2/SLC5A11/SLC5A9	7	downregulated
MF	GO:0005326	neurotransmitter transmembrane transporter activity	3/58	19/18337	2.80713e-05	0.000620687	0.000416965	SLC28A2/SLC6A4/SLC17A8	3	downregulated
MF	GO:0046873	metal ion transmembrane transporter activity	8/58	425/18337	5.41711e-05	0.00107801	0.000724182	SLC28A2/SLC28A1/SLC6A4/SLC13A2/SLC10A2/SLC5A11/SLC5A9/SLC39A5	8	downregulated
MF	GO:0046943	carboxylic acid transmembrane transporter activity	5/58	157/18337	0.00013718	0.00234361	0.00157439	ABCC2/SLC13A2/SLC10A2/SLC27A2/SLC17A8	5	downregulated
MF	GO:0005342	organic acid transmembrane transporter activity	5/58	158/18337	0.000141323	0.00234361	0.00157439	ABCC2/SLC13A2/SLC10A2/SLC27A2/SLC17A8	5	downregulated
MF	GO:0008238	exopeptidase activity	4/58	95/18337	0.00023152	0.00354403	0.00238081	NAALADL1/DPEP1/ACE/ANPEP	4	downregulated
MF	GO:0004497	monooxygenase activity	4/58	101/18337	0.000292774	0.00416158	0.00279567	FMO5/FMO1/CYP2J2/CYP2C18	4	downregulated
MF	GO:0010851	cyclase regulator activity	2/58	10/18337	0.000435318	0.00577521	0.00387967	GUCA2B/GUCA2A	2	downregulated
MF	GO:1901618	organic hydroxy compound transmembrane transporter activity	3/58	49/18337	0.000498967	0.00620591	0.004169	SLC6A4/SLC10A2/SLC5A11	3	downregulated
MF	GO:1901474	azole transmembrane transporter activity	2/58	11/18337	0.000530973	0.00621551	0.00417546	SLC28A2/SLC28A1	2	downregulated
MF	GO:0016805	dipeptidase activity	2/58	15/18337	0.00100546	0.010867	0.00730023	DPEP1/ACE	2	downregulated
MF	GO:0008235	metalloexopeptidase activity	3/58	64/18337	0.00109109	0.010867	0.00730023	DPEP1/ACE/ANPEP	3	downregulated
MF	GO:0005402	carbohydrate:cation symporter activity	2/58	16/18337	0.00114677	0.010867	0.00730023	SLC5A11/SLC5A9	2	downregulated
MF	GO:0008392	arachidonic acid epoxygenase activity	2/58	16/18337	0.00114677	0.010867	0.00730023	CYP2J2/CYP2C18	2	downregulated
MF	GO:0008028	monocarboxylic acid transmembrane transporter activity	3/58	69/18337	0.00135683	0.0122731	0.00824483	SLC10A2/SLC27A2/SLC17A8	3	downregulated
MF	GO:0004303	estradiol 17-beta-dehydrogenase activity	2/58	18/18337	0.0014562	0.0125993	0.00846395	DHRS11/HSD17B2	2	downregulated
MF	GO:0016705	oxidoreductase activity, acting on paired donors, with incorporation or reduction of molecular oxygen	4/58	160/18337	0.00164215	0.0136161	0.00914705	FMO5/FMO1/CYP2J2/CYP2C18	4	downregulated
MF	GO:0008391	arachidonic acid monooxygenase activity	2/58	20/18337	0.00180102	0.0141188	0.00948473	CYP2J2/CYP2C18	2	downregulated
MF	GO:0005355	glucose transmembrane transporter activity	2/58	21/18337	0.00198657	0.0141188	0.00948473	SLC5A11/SLC5A9	2	downregulated
MF	GO:0015149	hexose transmembrane transporter activity	2/58	21/18337	0.00198657	0.0141188	0.00948473	SLC5A11/SLC5A9	2	downregulated
MF	GO:0015245	fatty acid transmembrane transporter activity	2/58	21/18337	0.00198657	0.0141188	0.00948473	SLC27A2/SLC17A8	2	downregulated
MF	GO:0015145	monosaccharide transmembrane transporter activity	2/58	23/18337	0.00238364	0.0163567	0.0109881	SLC5A11/SLC5A9	2	downregulated
MF	GO:0008237	metallopeptidase activity	4/58	184/18337	0.00272904	0.0180705	0.0121394	NAALADL1/DPEP1/ACE/ANPEP	4	downregulated
MF	GO:0051119	sugar transmembrane transporter activity	2/58	25/18337	0.00281501	0.0180705	0.0121394	SLC5A11/SLC5A9	2	downregulated
MF	GO:0005343	organic acid:sodium symporter activity	2/58	29/18337	0.00377888	0.0234999	0.0157867	SLC13A2/SLC10A2	2	downregulated
MF	GO:0005310	dicarboxylic acid transmembrane transporter activity	2/58	30/18337	0.0040406	0.0236494	0.0158872	ABCC2/SLC13A2	2	downregulated
MF	GO:0033764	steroid dehydrogenase activity, acting on the CH-OH group of donors, NAD or NADP as acceptor	2/58	30/18337	0.0040406	0.0236494	0.0158872	DHRS11/HSD17B2	2	downregulated
MF	GO:0016229	steroid dehydrogenase activity	2/58	34/18337	0.00516894	0.0293891	0.019743	DHRS11/HSD17B2	2	downregulated
MF	GO:0016712	oxidoreductase activity, acting on paired donors, with incorporation or reduction of molecular oxygen, reduced flavin or flavoprotein as one donor, and incorporation of one atom of oxygen	2/58	35/18337	0.00547112	0.0302431	0.0203167	CYP2J2/CYP2C18	2	downregulated
MF	GO:0015144	carbohydrate transmembrane transporter activity	2/58	37/18337	0.00609924	0.032804	0.0220371	SLC5A11/SLC5A9	2	downregulated
MF	GO:0008395	steroid hydroxylase activity	2/58	38/18337	0.00642508	0.0336471	0.0226035	CYP2J2/CYP2C18	2	downregulated
MF	GO:0004177	aminopeptidase activity	2/58	39/18337	0.0067587	0.0344867	0.0231675	NAALADL1/ANPEP	2	downregulated
MF	GO:0004180	carboxypeptidase activity	2/58	42/18337	0.00780574	0.0388336	0.0260876	NAALADL1/ACE	2	downregulated
MF	GO:0015932	nucleobase-containing compound transmembrane transporter activity	2/58	48/18337	0.0101032	0.0478698	0.032158	SLC28A2/SLC28A1	2	downregulated
MF	GO:0016709	oxidoreductase activity, acting on paired donors, with incorporation or reduction of molecular oxygen, NAD(P)H as one donor, and incorporation of one atom of oxygen	2/58	48/18337	0.0101032	0.0478698	0.032158	FMO5/FMO1	2	downregulated
MF	GO:1901505	carbohydrate derivative transmembrane transporter activity	2/58	52/18337	0.0117812	0.0539189	0.0362216	SLC28A2/SLC28A1	2	downregulated
MF	GO:0046906	tetrapyrrole binding	3/58	150/18337	0.0119218	0.0539189	0.0362216	CUBN/CYP2J2/CYP2C18	3	downregulated
MF	GO:0050661	NADP binding	2/58	53/18337	0.0122185	0.054033	0.0362983	FMO5/FMO1	2	downregulated
MF	GO:0005319	lipid transporter activity	3/58	162/18337	0.0146463	0.0633614	0.0425649	SLC10A2/SLC27A2/SLC17A8	3	downregulated
BP	GO:0043312	neutrophil degranulation	13/57	485/18862	1.59733e-09	7.35443e-07	5.68318e-07	S100A8/S100A9/S100A11/CHI3L1/FCER1G/PYGL/MNDA/CD55/PIGR/LYZ/FGR/PLAU/OLFM4	13	upregulated
BP	GO:0002283	neutrophil activation involved in immune response	13/57	488/18862	1.72095e-09	7.35443e-07	5.68318e-07	S100A8/S100A9/S100A11/CHI3L1/FCER1G/PYGL/MNDA/CD55/PIGR/LYZ/FGR/PLAU/OLFM4	13	upregulated
BP	GO:0002446	neutrophil mediated immunity	13/57	499/18862	2.25226e-09	7.35443e-07	5.68318e-07	S100A8/S100A9/S100A11/CHI3L1/FCER1G/PYGL/MNDA/CD55/PIGR/LYZ/FGR/PLAU/OLFM4	13	upregulated
BP	GO:0042119	neutrophil activation	13/57	500/18862	2.30727e-09	7.35443e-07	5.68318e-07	S100A8/S100A9/S100A11/CHI3L1/FCER1G/PYGL/MNDA/CD55/PIGR/LYZ/FGR/PLAU/OLFM4	13	upregulated
BP	GO:0022617	extracellular matrix disassembly	6/57	81/18862	1.58341e-07	4.0377e-05	3.12015e-05	MMP3/MMP1/PDPN/CTSK/MMP2/MMP12	6	upregulated
BP	GO:0030198	extracellular matrix organization	10/57	393/18862	2.48179e-07	4.15447e-05	3.21039e-05	MMP3/MMP1/PDPN/VWF/CTSK/MMP2/MMP12/LUM/DCN/POSTN	10	upregulated
BP	GO:0043062	extracellular structure organization	10/57	394/18862	2.54059e-07	4.15447e-05	3.21039e-05	MMP3/MMP1/PDPN/VWF/CTSK/MMP2/MMP12/LUM/DCN/POSTN	10	upregulated
BP	GO:0045229	external encapsulating structure organization	10/57	396/18862	2.66187e-07	4.15447e-05	3.21039e-05	MMP3/MMP1/PDPN/VWF/CTSK/MMP2/MMP12/LUM/DCN/POSTN	10	upregulated
BP	GO:0030574	collagen catabolic process	5/57	47/18862	2.93257e-07	4.15447e-05	3.21039e-05	MMP3/MMP1/CTSK/MMP2/MMP12	5	upregulated
BP	GO:0009615	response to virus	9/57	359/18862	1.19236e-06	0.000144703	0.00011182	DUOX2/IFITM3/GBP1/IFITM2/DMBT1/FGR/IFI27/MMP12/CCL4	9	upregulated
BP	GO:0031349	positive regulation of defense response	9/57	361/18862	1.24842e-06	0.000144703	0.00011182	MUC1/S100A8/S100A9/GBP5/CLEC4E/FCER1G/MNDA/MMP12/PTGS2	9	upregulated
BP	GO:0006959	humoral immune response	9/57	380/18862	1.90528e-06	0.000202436	0.000156434	S100A8/S100A9/C1QB/C4BPB/CD55/LYZ/DMBT1/C1S/ITLN1	9	upregulated
BP	GO:0034341	response to interferon-gamma	7/57	197/18862	2.07114e-06	0.000203131	0.00015697	IFITM3/GBP5/NOS2/GBP1/GBP4/IFITM2/CCL4	7	upregulated
BP	GO:0071492	cellular response to UV-A	3/57	11/18862	4.24374e-06	0.000386483	0.000298657	MMP3/MMP1/MMP2	3	upregulated
BP	GO:0001819	positive regulation of cytokine production	9/57	437/18862	5.94804e-06	0.000505583	0.000390692	GBP5/FCER1G/MNDA/CLEC7A/FGR/MMP12/PTGS2/LUM/POSTN	9	upregulated
BP	GO:0042742	defense response to bacterium	8/57	344/18862	8.55962e-06	0.000658879	0.000509152	S100A8/S100A9/NOS2/GBP4/FCER1G/LYZ/DMBT1/FGR	8	upregulated
BP	GO:0034356	NAD biosynthesis via nicotinamide riboside salvage pathway	3/57	14/18862	9.30182e-06	0.000658879	0.000509152	NAMPT/NNMT/PTGS2	3	upregulated
BP	GO:0070141	response to UV-A	3/57	14/18862	9.30182e-06	0.000658879	0.000509152	MMP3/MMP1/MMP2	3	upregulated
BP	GO:0017014	protein nitrosylation	3/57	16/18862	1.42492e-05	0.000893463	0.000690428	S100A8/S100A9/NOS2	3	upregulated
BP	GO:0018119	peptidyl-cysteine S-nitrosylation	3/57	16/18862	1.42492e-05	0.000893463	0.000690428	S100A8/S100A9/NOS2	3	upregulated
BP	GO:0030593	neutrophil chemotaxis	5/57	103/18862	1.47159e-05	0.000893463	0.000690428	S100A8/S100A9/CSF3R/FCER1G/CCL4	5	upregulated
BP	GO:0032963	collagen metabolic process	5/57	109/18862	1.93704e-05	0.0011226	0.000867499	MMP3/MMP1/CTSK/MMP2/MMP12	5	upregulated
BP	GO:1900024	regulation of substrate adhesion-dependent cell spreading	4/57	57/18862	2.62707e-05	0.00145631	0.00112537	GBP1/PDPN/POSTN/OLFM4	4	upregulated
BP	GO:0035821	modulation of process of other organism	5/57	123/18862	3.46925e-05	0.00170318	0.00131614	S100A9/NOS2/CLEC7A/IFI27/CCL4	5	upregulated
BP	GO:1990266	neutrophil migration	5/57	123/18862	3.46925e-05	0.00170318	0.00131614	S100A8/S100A9/CSF3R/FCER1G/CCL4	5	upregulated
BP	GO:0002831	regulation of response to biotic stimulus	8/57	420/18862	3.59476e-05	0.00170318	0.00131614	MUC1/GBP5/CLEC4E/FCER1G/MNDA/CD55/FGR/MMP12	8	upregulated
BP	GO:0071621	granulocyte chemotaxis	5/57	124/18862	3.60673e-05	0.00170318	0.00131614	S100A8/S100A9/CSF3R/FCER1G/CCL4	5	upregulated
BP	GO:0045088	regulation of innate immune response	7/57	315/18862	4.38031e-05	0.00199461	0.00154134	MUC1/GBP5/CLEC4E/FCER1G/MNDA/FGR/MMP12	7	upregulated
BP	GO:0010810	regulation of cell-substrate adhesion	6/57	218/18862	4.93836e-05	0.00217117	0.00167779	GBP1/PDPN/PLAU/MMP12/POSTN/OLFM4	6	upregulated
BP	GO:0045089	positive regulation of innate immune response	6/57	223/18862	5.6017e-05	0.00238072	0.00183972	MUC1/GBP5/CLEC4E/FCER1G/MNDA/MMP12	6	upregulated
BP	GO:0006801	superoxide metabolic process	4/57	70/18862	5.92263e-05	0.00243592	0.00188237	DUOX2/NOS2/NCF2/CLEC7A	4	upregulated
BP	GO:0019730	antimicrobial humoral response	5/57	142/18862	6.88745e-05	0.00274422	0.00212061	S100A8/S100A9/LYZ/DMBT1/ITLN1	5	upregulated
BP	GO:0002697	regulation of immune effector process	8/57	465/18862	7.35579e-05	0.00284201	0.00219618	C1QB/NOS2/C4BPB/CD55/CLEC7A/FGR/C1S/MMP12	8	upregulated
BP	GO:0002237	response to molecule of bacterial origin	7/57	346/18862	7.9095e-05	0.00296606	0.00229204	S100A8/S100A9/NOS2/ADM/CD55/DMBT1/DCN	7	upregulated
BP	GO:0097530	granulocyte migration	5/57	148/18862	8.37946e-05	0.00305252	0.00235885	S100A8/S100A9/CSF3R/FCER1G/CCL4	5	upregulated
BP	GO:0009435	NAD biosynthetic process	3/57	29/18862	9.04182e-05	0.00320231	0.0024746	NAMPT/NNMT/PTGS2	3	upregulated
BP	GO:0031589	cell-substrate adhesion	7/57	359/18862	9.95631e-05	0.00343089	0.00265124	GBP1/PDPN/VWF/PLAU/MMP12/POSTN/OLFM4	7	upregulated
BP	GO:0035456	response to interferon-beta	3/57	31/18862	0.000110753	0.00371605	0.0028716	IFITM3/MNDA/IFITM2	3	upregulated
BP	GO:0019359	nicotinamide nucleotide biosynthetic process	3/57	32/18862	0.000121948	0.00386675	0.00298806	NAMPT/NNMT/PTGS2	3	upregulated
BP	GO:0019363	pyridine nucleotide biosynthetic process	3/57	32/18862	0.000121948	0.00386675	0.00298806	NAMPT/NNMT/PTGS2	3	upregulated
BP	GO:0002833	positive regulation of response to biotic stimulus	6/57	258/18862	0.000125026	0.00386675	0.00298806	MUC1/GBP5/CLEC4E/FCER1G/MNDA/MMP12	6	upregulated
BP	GO:0051607	defense response to virus	6/57	260/18862	0.000130408	0.00386675	0.00298806	IFITM3/GBP1/IFITM2/DMBT1/IFI27/MMP12	6	upregulated
BP	GO:0140546	defense response to symbiont	6/57	260/18862	0.000130408	0.00386675	0.00298806	IFITM3/GBP1/IFITM2/DMBT1/IFI27/MMP12	6	upregulated
BP	GO:0070482	response to oxygen levels	7/57	385/18862	0.0001535	0.00424698	0.00328188	NOS2/ADM/PDPN/PLAU/MMP2/PTGS2/POSTN	7	upregulated
BP	GO:0019362	pyridine nucleotide metabolic process	3/57	35/18862	0.000159886	0.00424698	0.00328188	NAMPT/NNMT/PTGS2	3	upregulated
BP	GO:0042554	superoxide anion generation	3/57	35/18862	0.000159886	0.00424698	0.00328188	DUOX2/NCF2/CLEC7A	3	upregulated
BP	GO:0046496	nicotinamide nucleotide metabolic process	3/57	35/18862	0.000159886	0.00424698	0.00328188	NAMPT/NNMT/PTGS2	3	upregulated
BP	GO:0072525	pyridine-containing compound biosynthetic process	3/57	35/18862	0.000159886	0.00424698	0.00328188	NAMPT/NNMT/PTGS2	3	upregulated
BP	GO:0045730	respiratory burst	3/57	36/18862	0.000174048	0.0045288	0.00349966	NCF2/CD55/CLEC7A	3	upregulated
BP	GO:0010769	regulation of cell morphogenesis involved in differentiation	4/57	94/18862	0.000186663	0.00465388	0.00359631	GBP1/PDPN/POSTN/OLFM4	4	upregulated
BP	GO:0071346	cellular response to interferon-gamma	5/57	177/18862	0.000194002	0.00465388	0.00359631	GBP5/NOS2/GBP1/GBP4/CCL4	5	upregulated
BP	GO:0032602	chemokine production	4/57	95/18862	0.000194431	0.00465388	0.00359631	S100A8/S100A9/CLEC7A/POSTN	4	upregulated
BP	GO:0060337	type I interferon signaling pathway	4/57	95/18862	0.000194431	0.00465388	0.00359631	IFITM3/IFITM2/IFI27/MMP12	4	upregulated
BP	GO:0072593	reactive oxygen species metabolic process	6/57	281/18862	0.000198823	0.00465388	0.00359631	DUOX2/NOS2/MMP3/NCF2/CLEC7A/PTGS2	6	upregulated
BP	GO:0071357	cellular response to type I interferon	4/57	96/18862	0.000202431	0.00465388	0.00359631	IFITM3/IFITM2/IFI27/MMP12	4	upregulated
BP	GO:0001906	cell killing	5/57	179/18862	0.000204406	0.00465388	0.00359631	NOS2/SLAMF7/CD55/CLEC7A/LYZ	5	upregulated
BP	GO:0050830	defense response to Gram-positive bacterium	4/57	98/18862	0.000219138	0.00490178	0.00378788	GBP4/LYZ/DMBT1/FGR	4	upregulated
BP	GO:0034340	response to type I interferon	4/57	101/18862	0.000246031	0.00540845	0.00417941	IFITM3/IFITM2/IFI27/MMP12	4	upregulated
BP	GO:0098869	cellular oxidant detoxification	4/57	102/18862	0.000255501	0.00546306	0.00422161	S100A9/DUOX2/PTGS2/GPX2	4	upregulated
BP	GO:0072524	pyridine-containing compound metabolic process	3/57	41/18862	0.000257085	0.00546306	0.00422161	NAMPT/NNMT/PTGS2	3	upregulated
BP	GO:0034446	substrate adhesion-dependent cell spreading	4/57	108/18862	0.00031791	0.00664483	0.00513483	GBP1/PDPN/POSTN/OLFM4	4	upregulated
BP	GO:0051712	positive regulation of killing of cells of other organism	2/57	10/18862	0.000397527	0.00804316	0.00621539	NOS2/CLEC7A	2	upregulated
BP	GO:0030449	regulation of complement activation	4/57	115/18862	0.000403735	0.00804316	0.00621539	C1QB/C4BPB/CD55/C1S	4	upregulated
BP	GO:1990748	cellular detoxification	4/57	115/18862	0.000403735	0.00804316	0.00621539	S100A9/DUOX2/PTGS2/GPX2	4	upregulated
BP	GO:0018198	peptidyl-cysteine modification	3/57	48/18862	0.00041092	0.00806035	0.00622868	S100A8/S100A9/NOS2	3	upregulated
BP	GO:0032496	response to lipopolysaccharide	6/57	326/18862	0.00044005	0.00850096	0.00656916	S100A8/S100A9/NOS2/ADM/CD55/DCN	6	upregulated
BP	GO:1904645	response to amyloid-beta	3/57	51/18862	0.000491597	0.00934969	0.00722503	MMP3/MMP2/MMP12	3	upregulated
BP	GO:0097237	cellular response to toxic substance	4/57	122/18862	0.000504974	0.00934969	0.00722503	S100A9/DUOX2/PTGS2/GPX2	4	upregulated
BP	GO:0097529	myeloid leukocyte migration	5/57	218/18862	0.000505983	0.00934969	0.00722503	S100A8/S100A9/CSF3R/FCER1G/CCL4	5	upregulated
BP	GO:1903409	reactive oxygen species biosynthetic process	4/57	123/18862	0.000520782	0.00948567	0.00733011	DUOX2/NOS2/CLEC7A/PTGS2	4	upregulated
BP	GO:0009620	response to fungus	3/57	53/18862	0.000550635	0.00988817	0.00764114	S100A8/S100A9/CLEC7A	3	upregulated
BP	GO:0016064	immunoglobulin mediated immune response	5/57	223/18862	0.00056087	0.00993207	0.00767506	C1QB/C4BPB/FCER1G/CD55/C1S	5	upregulated
BP	GO:0019724	B cell mediated immunity	5/57	226/18862	0.000595883	0.0102669	0.00793381	C1QB/C4BPB/FCER1G/CD55/C1S	5	upregulated
BP	GO:0030595	leukocyte chemotaxis	5/57	226/18862	0.000595883	0.0102669	0.00793381	S100A8/S100A9/CSF3R/FCER1G/CCL4	5	upregulated
BP	GO:0001666	response to hypoxia	6/57	348/18862	0.000620619	0.0105505	0.00815297	NOS2/ADM/PLAU/MMP2/PTGS2/POSTN	6	upregulated
BP	GO:0002921	negative regulation of humoral immune response	2/57	13/18862	0.000685043	0.0113432	0.00876555	C4BPB/CD55	2	upregulated
BP	GO:0070486	leukocyte aggregation	2/57	13/18862	0.000685043	0.0113432	0.00876555	S100A8/S100A9	2	upregulated
BP	GO:0002449	lymphocyte mediated immunity	6/57	360/18862	0.000740849	0.0119567	0.00923964	C1QB/SLAMF7/C4BPB/FCER1G/CD55/C1S	6	upregulated
BP	GO:0036293	response to decreased oxygen levels	6/57	360/18862	0.000740849	0.0119567	0.00923964	NOS2/ADM/PLAU/MMP2/PTGS2/POSTN	6	upregulated
BP	GO:0009636	response to toxic substance	5/57	239/18862	0.000766926	0.0121777	0.00941035	S100A9/DUOX2/CCL4/PTGS2/GPX2	5	upregulated
BP	GO:0010771	negative regulation of cell morphogenesis involved in differentiation	2/57	14/18862	0.000797667	0.0121777	0.00941035	GBP1/POSTN	2	upregulated
BP	GO:1900025	negative regulation of substrate adhesion-dependent cell spreading	2/57	14/18862	0.000797667	0.0121777	0.00941035	GBP1/POSTN	2	upregulated
BP	GO:0002920	regulation of humoral immune response	4/57	138/18862	0.000802293	0.0121777	0.00941035	C1QB/C4BPB/CD55/C1S	4	upregulated
BP	GO:0098754	detoxification	4/57	138/18862	0.000802293	0.0121777	0.00941035	S100A9/DUOX2/PTGS2/GPX2	4	upregulated
BP	GO:0006958	complement activation, classical pathway	4/57	141/18862	0.000869341	0.0130401	0.0100768	C1QB/C4BPB/CD55/C1S	4	upregulated
BP	GO:0002218	activation of innate immune response	4/57	148/18862	0.00104102	0.0151811	0.0117313	MUC1/CLEC4E/FCER1G/MNDA	4	upregulated
BP	GO:0051238	sequestering of metal ion	2/57	16/18862	0.00104779	0.0151811	0.0117313	S100A8/S100A9	2	upregulated
BP	GO:0051709	regulation of killing of cells of other organism	2/57	16/18862	0.00104779	0.0151811	0.0117313	NOS2/CLEC7A	2	upregulated
BP	GO:0010812	negative regulation of cell-substrate adhesion	3/57	67/18862	0.00109283	0.0154818	0.0119636	GBP1/MMP12/POSTN	3	upregulated
BP	GO:0031640	killing of cells of other organism	3/57	67/18862	0.00109283	0.0154818	0.0119636	NOS2/CLEC7A/LYZ	3	upregulated
BP	GO:0006026	aminoglycan catabolic process	3/57	68/18862	0.00114083	0.0158104	0.0122176	CHI3L1/LUM/DCN	3	upregulated
BP	GO:1900015	regulation of cytokine production involved in inflammatory response	3/57	68/18862	0.00114083	0.0158104	0.0122176	GBP5/NOS2/CLEC7A	3	upregulated
BP	GO:0002534	cytokine production involved in inflammatory response	3/57	69/18862	0.00119014	0.0163164	0.0126086	GBP5/NOS2/CLEC7A	3	upregulated
BP	GO:0002455	humoral immune response mediated by circulating immunoglobulin	4/57	156/18862	0.00126494	0.0171574	0.0132585	C1QB/C4BPB/CD55/C1S	4	upregulated
BP	GO:0002683	negative regulation of immune system process	6/57	403/18862	0.0013258	0.0176742	0.0136578	GBP1/C4BPB/MNDA/CD55/FGR/MMP12	6	upregulated
BP	GO:0002523	leukocyte migration involved in inflammatory response	2/57	18/18862	0.00133076	0.0176742	0.0136578	S100A8/S100A9	2	upregulated
BP	GO:0006809	nitric oxide biosynthetic process	3/57	73/18862	0.00140078	0.0184124	0.0142282	NOS2/CLEC7A/PTGS2	3	upregulated
BP	GO:0002544	chronic inflammatory response	2/57	19/18862	0.00148444	0.0191178	0.0147734	S100A8/S100A9	2	upregulated
BP	GO:0098543	detection of other organism	2/57	19/18862	0.00148444	0.0191178	0.0147734	CLEC7A/DMBT1	2	upregulated
BP	GO:0046209	nitric oxide metabolic process	3/57	77/18862	0.00163349	0.020781	0.0160586	NOS2/CLEC7A/PTGS2	3	upregulated
BP	GO:0046597	negative regulation of viral entry into host cell	2/57	20/18862	0.00164618	0.020781	0.0160586	IFITM3/IFITM2	2	upregulated
BP	GO:2001057	reactive nitrogen species metabolic process	3/57	78/18862	0.00169521	0.0211901	0.0163748	NOS2/CLEC7A/PTGS2	3	upregulated
BP	GO:0006590	thyroid hormone generation	2/57	21/18862	0.00181594	0.0219274	0.0169445	DUOX2/CTSK	2	upregulated
BP	GO:0035455	response to interferon-alpha	2/57	21/18862	0.00181594	0.0219274	0.0169445	IFITM3/IFITM2	2	upregulated
BP	GO:0071636	positive regulation of transforming growth factor beta production	2/57	21/18862	0.00181594	0.0219274	0.0169445	PTGS2/LUM	2	upregulated
BP	GO:0001895	retina homeostasis	3/57	80/18862	0.00182299	0.0219274	0.0169445	PIGR/LYZ/ZG16B	3	upregulated
BP	GO:0014910	regulation of smooth muscle cell migration	3/57	81/18862	0.00188907	0.0225099	0.0173947	S100A11/PLAU/POSTN	3	upregulated
BP	GO:0008217	regulation of blood pressure	4/57	177/18862	0.00200968	0.0237254	0.018334	NOS2/ADM/PTGS2/POSTN	4	upregulated
BP	GO:0006956	complement activation	4/57	178/18862	0.00205131	0.0239946	0.018542	C1QB/C4BPB/CD55/C1S	4	upregulated
BP	GO:0006979	response to oxidative stress	6/57	444/18862	0.00216407	0.0249061	0.0192463	DUOX2/MMP3/NCF2/MMP2/PTGS2/GPX2	6	upregulated
BP	GO:0050829	defense response to Gram-negative bacterium	3/57	85/18862	0.00216829	0.0249061	0.0192463	NOS2/LYZ/DMBT1	3	upregulated
BP	GO:0022604	regulation of cell morphogenesis	5/57	305/18862	0.00225298	0.0256466	0.0198185	GBP1/PDPN/FGR/POSTN/OLFM4	5	upregulated
BP	GO:0060326	cell chemotaxis	5/57	306/18862	0.00228519	0.0256466	0.0198185	S100A8/S100A9/CSF3R/FCER1G/CCL4	5	upregulated
BP	GO:0098581	detection of external biotic stimulus	2/57	24/18862	0.00237283	0.0256466	0.0198185	CLEC7A/DMBT1	2	upregulated
BP	GO:1900017	positive regulation of cytokine production involved in inflammatory response	2/57	24/18862	0.00237283	0.0256466	0.0198185	GBP5/CLEC7A	2	upregulated
BP	GO:1903901	negative regulation of viral life cycle	2/57	24/18862	0.00237283	0.0256466	0.0198185	IFITM3/IFITM2	2	upregulated
BP	GO:0002532	production of molecular mediator involved in inflammatory response	3/57	88/18862	0.00239368	0.0256466	0.0198185	GBP5/NOS2/CLEC7A	3	upregulated
BP	GO:0014909	smooth muscle cell migration	3/57	88/18862	0.00239368	0.0256466	0.0198185	S100A11/PLAU/POSTN	3	upregulated
BP	GO:0034644	cellular response to UV	3/57	88/18862	0.00239368	0.0256466	0.0198185	MMP3/MMP1/MMP2	3	upregulated
BP	GO:0001562	response to protozoan	2/57	25/18862	0.00257417	0.0271245	0.0209606	GBP4/CLEC7A	2	upregulated
BP	GO:0042832	defense response to protozoan	2/57	25/18862	0.00257417	0.0271245	0.0209606	GBP4/CLEC7A	2	upregulated
BP	GO:0042403	thyroid hormone metabolic process	2/57	26/18862	0.00278329	0.0290876	0.0224776	DUOX2/CTSK	2	upregulated
BP	GO:0050764	regulation of phagocytosis	3/57	94/18862	0.00288678	0.0299239	0.0231239	FCER1G/CLEC7A/FGR	3	upregulated
BP	GO:1901136	carbohydrate derivative catabolic process	4/57	198/18862	0.0030141	0.0309917	0.023949	CHI3L1/MMP12/LUM/DCN	4	upregulated
BP	GO:0002429	immune response-activating cell surface receptor signaling pathway	6/57	481/18862	0.0032199	0.0323509	0.0249993	MUC1/GBP1/CLEC4E/FCER1G/MNDA/FGR	6	upregulated
BP	GO:0002757	immune response-activating signal transduction	6/57	481/18862	0.0032199	0.0323509	0.0249993	MUC1/GBP1/CLEC4E/FCER1G/MNDA/FGR	6	upregulated
BP	GO:0009612	response to mechanical stimulus	4/57	202/18862	0.00323816	0.0323509	0.0249993	CHI3L1/CASP5/DCN/POSTN	4	upregulated
BP	GO:0031341	regulation of cell killing	3/57	98/18862	0.00324778	0.0323509	0.0249993	NOS2/CD55/CLEC7A	3	upregulated
BP	GO:0014812	muscle cell migration	3/57	101/18862	0.00353591	0.0349479	0.0270062	S100A11/PLAU/POSTN	3	upregulated
BP	GO:0002221	pattern recognition receptor signaling pathway	4/57	208/18862	0.0035952	0.0352606	0.0272479	S100A8/S100A9/CLEC4E/CTSK	4	upregulated
BP	GO:0002703	regulation of leukocyte mediated immunity	4/57	209/18862	0.00365721	0.0355824	0.0274965	NOS2/C4BPB/CLEC7A/FGR	4	upregulated
BP	GO:0007596	blood coagulation	5/57	342/18862	0.00368382	0.0355824	0.0274965	C4BPB/FCER1G/PDPN/VWF/PLAU	5	upregulated
BP	GO:0032637	interleukin-8 production	3/57	103/18862	0.00373642	0.035819	0.0276794	NOS2/CHI3L1/CLEC7A	3	upregulated
BP	GO:0007599	hemostasis	5/57	346/18862	0.00387024	0.0368251	0.0284568	C4BPB/FCER1G/PDPN/VWF/PLAU	5	upregulated
BP	GO:0050817	coagulation	5/57	347/18862	0.00391789	0.0370023	0.0285937	C4BPB/FCER1G/PDPN/VWF/PLAU	5	upregulated
BP	GO:0032611	interleukin-1 beta production	3/57	108/18862	0.00426768	0.0400095	0.0309176	GBP5/MNDA/CLEC7A	3	upregulated
BP	GO:0010543	regulation of platelet activation	2/57	34/18862	0.00473058	0.043392	0.0335314	FCER1G/PDPN	2	upregulated
BP	GO:0044319	wound healing, spreading of cells	2/57	34/18862	0.00473058	0.043392	0.0335314	PDPN/MMP12	2	upregulated
BP	GO:0090505	epiboly involved in wound healing	2/57	34/18862	0.00473058	0.043392	0.0335314	PDPN/MMP12	2	upregulated
BP	GO:0050727	regulation of inflammatory response	5/57	366/18862	0.00490535	0.0445619	0.0344355	S100A8/S100A9/MMP3/CASP5/PTGS2	5	upregulated
BP	GO:0002460	adaptive immune response based on somatic recombination of immune receptors built from immunoglobulin superfamily domains	5/57	367/18862	0.00496179	0.0445619	0.0344355	C1QB/C4BPB/FCER1G/CD55/C1S	5	upregulated
BP	GO:0002223	stimulatory C-type lectin receptor signaling pathway	3/57	114/18862	0.00496298	0.0445619	0.0344355	MUC1/CLEC4E/FCER1G	3	upregulated
BP	GO:0090504	epiboly	2/57	35/18862	0.00500759	0.0446481	0.0345021	PDPN/MMP12	2	upregulated
BP	GO:0002220	innate immune response activating cell surface receptor signaling pathway	3/57	118/18862	0.00546232	0.0483643	0.0373738	MUC1/CLEC4E/FCER1G	3	upregulated
BP	GO:0002385	mucosal immune response	2/57	37/18862	0.00558351	0.0488316	0.0377349	NOS2/PIGR	2	upregulated
BP	GO:0002758	innate immune response-activating signal transduction	3/57	119/18862	0.0055917	0.0488316	0.0377349	MUC1/CLEC4E/FCER1G	3	upregulated
BP	GO:0006909	phagocytosis	5/57	381/18862	0.00580138	0.0499998	0.0386376	NCF2/C4BPB/FCER1G/CLEC7A/FGR	5	upregulated
BP	GO:0006882	cellular zinc ion homeostasis	2/57	38/18862	0.00588233	0.0499998	0.0386376	S100A8/S100A9	2	upregulated
BP	GO:0009595	detection of biotic stimulus	2/57	38/18862	0.00588233	0.0499998	0.0386376	CLEC7A/DMBT1	2	upregulated
BP	GO:0045429	positive regulation of nitric oxide biosynthetic process	2/57	38/18862	0.00588233	0.0499998	0.0386376	CLEC7A/PTGS2	2	upregulated
BP	GO:0050832	defense response to fungus	2/57	39/18862	0.00618833	0.0519087	0.0401127	S100A8/S100A9	2	upregulated
BP	GO:1904407	positive regulation of nitric oxide metabolic process	2/57	39/18862	0.00618833	0.0519087	0.0401127	CLEC7A/PTGS2	2	upregulated
BP	GO:0001952	regulation of cell-matrix adhesion	3/57	125/18862	0.0064067	0.053137	0.0410619	PLAU/MMP12/POSTN	3	upregulated
BP	GO:0055069	zinc ion homeostasis	2/57	40/18862	0.00650147	0.053137	0.0410619	S100A8/S100A9	2	upregulated
BP	GO:0071634	regulation of transforming growth factor beta production	2/57	40/18862	0.00650147	0.053137	0.0410619	PTGS2/LUM	2	upregulated
BP	GO:0150077	regulation of neuroinflammatory response	2/57	40/18862	0.00650147	0.053137	0.0410619	MMP3/PTGS2	2	upregulated
BP	GO:0032612	interleukin-1 production	3/57	126/18862	0.00654906	0.053185	0.041099	GBP5/MNDA/CLEC7A	3	upregulated
BP	GO:0001953	negative regulation of cell-matrix adhesion	2/57	41/18862	0.00682169	0.0543603	0.0420073	MMP12/POSTN	2	upregulated
BP	GO:0002251	organ or tissue specific immune response	2/57	41/18862	0.00682169	0.0543603	0.0420073	NOS2/PIGR	2	upregulated
BP	GO:0046596	regulation of viral entry into host cell	2/57	41/18862	0.00682169	0.0543603	0.0420073	IFITM3/IFITM2	2	upregulated
BP	GO:0019079	viral genome replication	3/57	129/18862	0.00698741	0.0553351	0.0427605	IFITM3/IFITM2/IFI27	3	upregulated
BP	GO:0014002	astrocyte development	2/57	42/18862	0.00714896	0.0559198	0.0432123	S100A8/S100A9	2	upregulated
BP	GO:0071604	transforming growth factor beta production	2/57	42/18862	0.00714896	0.0559198	0.0432123	PTGS2/LUM	2	upregulated
BP	GO:0031334	positive regulation of protein-containing complex assembly	4/57	254/18862	0.00725624	0.056325	0.0435255	GBP5/MMP3/MMP1/CLEC7A	4	upregulated
BP	GO:0061041	regulation of wound healing	3/57	131/18862	0.00728912	0.056325	0.0435255	DUOX2/CLEC7A/PLAU	3	upregulated
BP	GO:0045454	cell redox homeostasis	2/57	43/18862	0.00748324	0.0574767	0.0444154	NOS2/NCF2	2	upregulated
BP	GO:0050729	positive regulation of inflammatory response	3/57	133/18862	0.00759847	0.0580123	0.0448293	S100A8/S100A9/PTGS2	3	upregulated
BP	GO:0071482	cellular response to light stimulus	3/57	134/18862	0.00775602	0.0588626	0.0454864	MMP3/MMP1/MMP2	3	upregulated
BP	GO:0150076	neuroinflammatory response	2/57	44/18862	0.00782447	0.0590307	0.0456163	MMP3/PTGS2	2	upregulated
BP	GO:0043280	positive regulation of cysteine-type endopeptidase activity involved in apoptotic process	3/57	135/18862	0.0079155	0.0593662	0.0458756	S100A8/S100A9/CLEC7A	3	upregulated
BP	GO:0014911	positive regulation of smooth muscle cell migration	2/57	45/18862	0.00817261	0.0609362	0.0470888	S100A11/POSTN	2	upregulated
BP	GO:0009165	nucleotide biosynthetic process	4/57	264/18862	0.00828998	0.0614519	0.0474873	NOS2/NAMPT/NNMT/PTGS2	4	upregulated
BP	GO:1901293	nucleoside phosphate biosynthetic process	4/57	267/18862	0.00861801	0.0635142	0.049081	NOS2/NAMPT/NNMT/PTGS2	4	upregulated
BP	GO:0046718	viral entry into host cell	3/57	140/18862	0.00874196	0.0640575	0.0495008	IFITM3/CD55/IFITM2	3	upregulated
CC	GO:0034774	secretory granule lumen	11/58	322/19520	2.36945e-09	1.13025e-07	8.16687e-08	S100A8/S100A9/S100A11/CHI3L1/PYGL/MNDA/SRGN/LYZ/VWF/FGR/OLFM4	11	upregulated
CC	GO:0060205	cytoplasmic vesicle lumen	11/58	326/19520	2.69575e-09	1.13025e-07	8.16687e-08	S100A8/S100A9/S100A11/CHI3L1/PYGL/MNDA/SRGN/LYZ/VWF/FGR/OLFM4	11	upregulated
CC	GO:0031983	vesicle lumen	11/58	328/19520	2.87353e-09	1.13025e-07	8.16687e-08	S100A8/S100A9/S100A11/CHI3L1/PYGL/MNDA/SRGN/LYZ/VWF/FGR/OLFM4	11	upregulated
CC	GO:0062023	collagen-containing extracellular matrix	8/58	423/19520	3.37936e-05	0.000996912	0.000720337	S100A8/S100A9/C1QB/VWF/MMP2/LUM/DCN/POSTN	8	upregulated
CC	GO:0070820	tertiary granule	5/58	164/19520	0.000125953	0.00297249	0.00214783	FCER1G/CD55/LYZ/PLAU/OLFM4	5	upregulated
CC	GO:0005775	vacuolar lumen	5/58	173/19520	0.000161734	0.00318077	0.00229833	MNDA/LYZ/CTSK/LUM/DCN	5	upregulated
CC	GO:0043020	NADPH oxidase complex	2/58	12/19520	0.000561826	0.00947078	0.0068433	DUOX2/NCF2	2	upregulated
CC	GO:0035580	specific granule lumen	3/58	62/19520	0.000831356	0.0122625	0.0088605	CHI3L1/LYZ/OLFM4	3	upregulated
CC	GO:0042581	specific granule	4/58	160/19520	0.00130741	0.0171416	0.012386	CHI3L1/LYZ/PLAU/OLFM4	4	upregulated
CC	GO:0030667	secretory granule membrane	5/58	305/19520	0.00209886	0.0218632	0.0157976	FCER1G/CD55/PIGR/DMBT1/PLAU	5	upregulated
CC	GO:0005581	collagen trimer	3/58	87/19520	0.00221079	0.0218632	0.0157976	C1QB/LUM/DCN	3	upregulated
CC	GO:0101002	ficolin-1-rich granule	4/58	185/19520	0.00222337	0.0218632	0.0157976	FCER1G/PYGL/MNDA/CD55	4	upregulated
CC	GO:0043202	lysosomal lumen	3/58	96/19520	0.00292442	0.0265448	0.0191804	CTSK/LUM/DCN	3	upregulated
CC	GO:0005796	Golgi lumen	3/58	102/19520	0.00347041	0.0292506	0.0211356	MUC1/LUM/DCN	3	upregulated
CC	GO:0016324	apical plasma membrane	5/58	351/19520	0.00383748	0.0301882	0.021813	MUC1/DUOX2/PDPN/CLCA4/CTSK	5	upregulated
CC	GO:0045177	apical part of cell	5/58	414/19520	0.0076401	0.0563458	0.0407137	MUC1/DUOX2/PDPN/CLCA4/CTSK	5	upregulated
MF	GO:0005518	collagen binding	5/57	68/18337	2.17782e-06	0.000331029	0.000233829	VWF/CTSK/MMP12/LUM/DCN	5	upregulated
MF	GO:0008237	metallopeptidase activity	6/57	184/18337	2.23249e-05	0.0016967	0.0011985	MMP3/FOLH1/MMP1/CLCA4/MMP2/MMP12	6	upregulated
MF	GO:0038187	pattern recognition receptor activity	3/57	23/18337	4.82549e-05	0.00223811	0.00158094	CLEC4E/CLEC7A/DMBT1	3	upregulated
MF	GO:0004175	endopeptidase activity	8/57	438/18337	5.88977e-05	0.00223811	0.00158094	MMP3/MMP1/CASP5/CTSK/PLAU/MMP2/C1S/MMP12	8	upregulated
MF	GO:0048306	calcium-dependent protein binding	4/57	84/18337	0.000134529	0.00309256	0.0021845	S100A8/S100A9/S100A11/DMBT1	4	upregulated
MF	GO:0016209	antioxidant activity	4/57	86/18337	0.000147377	0.00309256	0.0021845	S100A9/DUOX2/PTGS2/GPX2	4	upregulated
MF	GO:0004252	serine-type endopeptidase activity	5/57	168/18337	0.000173283	0.00309256	0.0021845	MMP3/MMP1/PLAU/MMP2/C1S	5	upregulated
MF	GO:0030246	carbohydrate binding	6/57	267/18337	0.000175464	0.00309256	0.0021845	CHI3L1/CLEC4E/PYGL/CLEC7A/ZG16B/ITLN1	6	upregulated
MF	GO:0005201	extracellular matrix structural constituent	5/57	170/18337	0.000183112	0.00309256	0.0021845	CHI3L1/VWF/LUM/DCN/POSTN	5	upregulated
MF	GO:0008236	serine-type peptidase activity	5/57	186/18337	0.000277907	0.00403441	0.00284979	MMP3/MMP1/PLAU/MMP2/C1S	5	upregulated
MF	GO:0017171	serine hydrolase activity	5/57	188/18337	0.000291964	0.00403441	0.00284979	MMP3/MMP1/PLAU/MMP2/C1S	5	upregulated
MF	GO:0004222	metalloendopeptidase activity	4/57	107/18337	0.000341237	0.00432234	0.00305318	MMP3/MMP1/MMP2/MMP12	4	upregulated
MF	GO:0050786	RAGE receptor binding	2/57	10/18337	0.000420429	0.00491578	0.00347237	S100A8/S100A9	2	upregulated
MF	GO:0016175	superoxide-generating NAD(P)H oxidase activity	2/57	11/18337	0.000512832	0.00556789	0.00393299	DUOX2/NCF2	2	upregulated
MF	GO:0004601	peroxidase activity	3/57	53/18337	0.000597466	0.00583461	0.0041214	DUOX2/PTGS2/GPX2	3	upregulated
MF	GO:0035325	Toll-like receptor binding	2/57	12/18337	0.00061417	0.00583461	0.0041214	S100A8/S100A9	2	upregulated
MF	GO:0036041	long-chain fatty acid binding	2/57	13/18337	0.000724388	0.00624654	0.00441238	S100A8/S100A9	2	upregulated
MF	GO:0016684	oxidoreductase activity, acting on peroxide as acceptor	3/57	57/18337	0.000739722	0.00624654	0.00441238	DUOX2/PTGS2/GPX2	3	upregulated
MF	GO:0050664	oxidoreductase activity, acting on NAD(P)H, oxygen as acceptor	2/57	16/18337	0.00110779	0.0088623	0.00626008	DUOX2/NCF2	2	upregulated
MF	GO:0033293	monocarboxylic acid binding	3/57	71/18337	0.00140117	0.0106489	0.00752205	S100A8/S100A9/PYGL	3	upregulated
MF	GO:0030021	extracellular matrix structural constituent conferring compression resistance	2/57	22/18337	0.00210712	0.0152515	0.0107732	LUM/DCN	2	upregulated
MF	GO:0019865	immunoglobulin binding	2/57	24/18337	0.00250758	0.0169224	0.0119535	FCER1G/VWF	2	upregulated
MF	GO:0031406	carboxylic acid binding	4/57	184/18337	0.00256062	0.0169224	0.0119535	S100A8/S100A9/NOS2/PYGL	4	upregulated
MF	GO:0043177	organic acid binding	3/57	114/18337	0.00536521	0.0339797	0.0240023	S100A8/S100A9/NOS2	3	upregulated
MF	GO:0005504	fatty acid binding	2/57	37/18337	0.00589638	0.03585	0.0253234	S100A8/S100A9	2	upregulated
MF	GO:0019955	cytokine binding	3/57	136/18337	0.00872001	0.0490904	0.0346761	GBP1/CSF3R/PDPN	3	upregulated
MF	GO:0140375	immune receptor activity	3/57	136/18337	0.00872001	0.0490904	0.0346761	CSF3R/FCER1G/PIGR	3	upregulated
MF	GO:0020037	heme binding	3/57	140/18337	0.00943576	0.0512227	0.0361823	DUOX2/NOS2/PTGS2	3	upregulated
MF	GO:0046906	tetrapyrrole binding	3/57	150/18337	0.0113721	0.0596056	0.0421037	DUOX2/NOS2/PTGS2	3	upregulated
MF	GO:0050840	extracellular matrix binding	2/57	55/18337	0.0126863	0.0642771	0.0454035	DMBT1/DCN	2	upregulated
