# Supplementary material for: Pediatric Crohn's disease diagnosis aid via genomic analysis and machine learning
Source: Front Pediatr. 2023 Mar 23;11:991247. doi: 10.3389/fped.2023.991247 (PMC10076664; doi:10.3389/fped.2023.991247)
Supplement: Supplementary file 3 [file Table3.xlsx]

## Sheet: RF
S100A8
S100A9
MUC1
CRIP1
CSF3R
FAM151A
GBP1
C1QB
NAMPT
MMP3
GBP5
CHI3L1
DUOX2
CDHR1
IFITM3
NOS2
SLC28A2
NCF2
C4BPB
ALDOC
ANKRD22
FOLH1
PAQR5
CR2
ITLN1
PDZK1IP1
S100A11
PTGS2
RGS13
CASP5
G6PC
ADM
HMGCS2
LYZ
IFI27
MMP1
PIGR
NELL2
MNDA
ZG16B
IGSF6
GPX2
EHF
FCER1G
PLAU
PMP22
CLEC7A
RGS5
FMO5
MT1H
DMBT1
PYGL
GBP4
DNASE1
IGSF9
MMP2
SLC6A4
SLC17A8
SLC27A2
ABCC2
SLAMF7
CLCA4
FMO1
NNMT
GUCA2B
CHAD
TSPAN1
CLEC4E
C17orf78
TREH
CD55
CYP2C18
DHRS11
CUBN
SLC15A1
IFITM2
SLC39A5
TUBAL3
OLFM4
ASPA
PDPN
TM4SF5
ZG16
MMP12
SRGN
CTSK
CCL4
GIPC2
SLC13A2
MT1F
PDZK1
C1S
AMN
CYP2J2
POSTN
SLC5A9
MT1M
VWF
SLC10A2
ANPEP

## Sheet: LASSO
CRIP1
MUC1
S100A8
C1QB
GBP5
S100A11
CHI3L1
CSF3R
PMP22
PDZK1IP1
ANKRD22
FOLH1
SLAMF7
IGSF6
NAMPT
RGS13
ADM
FCER1G
ASPA
MNDA
GUCA2B
CD55
PIGR
DNASE1
SLC13A2
PDPN
IGSF9
DPEP1
CASP5
DMBT1
TREH
CDHR5
FGR
ZG16B
DHRS11
SLC15A1
SLC27A2
CLCA4
CTSK
PLAU
PRAP1
IFI27
TUBAL3
MMP2
SLC17A8
NNMT
SLC5A9
PTGS2
SLC39A5
LUM
RGS5
HMGCS2
NTS
POSTN
MT1M
TSPAN1

## Sheet: SVM-RFE
S100A8
S100A9
GBP1
CRIP1
GBP5
PDZK1IP1
CHI3L1
CYP2C18
C1QB
HMGCS2
ADM
RGS13
DUOX2
MUC1
SLC10A2
MMP3
CSF3R
PTGS2
SLC17A8
G6PC
HBB
IFITM3
SLC27A2
FOLH1
LYZ
NAMPT
ENTPD5
IGSF6

## Sheet: WGCNA
probes	moduleColor
KLHL17	blue
FAM132A	blue
SCNN1D	blue
MXRA8	blue
ANKRD65	blue
MIB2	blue
NADK	blue
PRKCZ	blue
PLCH2	blue
FAM213B	blue
MMEL1	blue
ARHGEF16	blue
TPRG1L	blue
WRAP73	blue
ICMT	blue
GPR153	blue
ESPN	blue
KLHL21	blue
PER3	blue
TNFRSF9	blue
PARK7	blue
ENO1	blue
SLC2A5	blue
SPSB1	blue
LZIC	blue
PGD	blue
PEX14	blue
CASZ1	blue
FBXO2	blue
FBXO44	blue
KIAA2013	blue
PLOD1	blue
DHRS3	blue
AGMAT	blue
PLEKHM2	blue
SLC25A34	blue
TMEM82	blue
FBLIM1	blue
ZBTB17	blue
EPHA2	blue
NBPF1	blue
MFAP2	blue
RCC2	blue
IFFO2	blue
AKR7A3	blue
AKR7A2	blue
PLA2G2A	blue
CAMK2N1	blue
CDA	blue
ECE1	blue
RAP1GAP	blue
HSPG2	blue
LUZP1	blue
HTR1D	blue
TCEA3	blue
MYOM3	blue
IL22RA1	blue
NIPAL3	blue
CLIC4	blue
PAFAH2	blue
CNKSR1	blue
AIM1L	blue
RPS6KA1	blue
ZDHHC18	blue
SFN	blue
NR0B2	blue
MAP3K6	blue
AHDC1	blue
RPA2	blue
XKR8	blue
SESN2	blue
RAB42	blue
PTPRU	blue
ZCCHC17	blue
FABP3	blue
SERINC2	blue
COL16A1	blue
TMEM39B	blue
TXLNA	blue
CCDC28B	blue
MARCKSL1	blue
TSSK3	blue
KIAA1522	blue
YARS	blue
TMEM54	blue
RNF19B	blue
AK2	blue
GJB3	blue
NCDN	blue
C1orf216	blue
MAP7D1	blue
SH3D21	blue
STK40	blue
GNL2	blue
EPHA10	blue
MTF1	blue
FHL3	blue
RHBDL2	blue
BMP8B	blue
MFSD2A	blue
COL9A2	blue
SCMH1	blue
EDN2	blue
GUCA2B	blue
GUCA2A	blue
FOXJ3	blue
TMEM125	blue
C1orf210	blue
TIE1	blue
PTPRF	blue
BEST4	blue
PLK3	blue
HECTD3	blue
ZSWIM5	blue
TESK2	blue
AKR1A1	blue
CCDC17	blue
IPP	blue
MAST2	blue
TSPAN1	blue
FAAH	blue
MOB3C	blue
PDZK1IP1	blue
CMPK1	blue
SLC5A9	blue
BTF3L4	blue
ZFYVE9	blue
GPX7	blue
ECHDC2	blue
SCP2	blue
SLC1A7	blue
CPT2	blue
LRP8	blue
TMEM59	blue
ACOT11	blue
FAM151A	blue
TTC22	blue
TMEM61	blue
PCSK9	blue
DAB1	blue
HOOK1	blue
CYP2J2	blue
PGM1	blue
RAVER2	blue
SLC35D1	blue
GNG12	blue
WLS	blue
CTH	blue
CRYZ	blue
ACADM	blue
NEXN	blue
GIPC2	blue
PTGFR	blue
IFI44	blue
CTBS	blue
MCOLN2	blue
MCOLN3	blue
DDAH1	blue
ODF2L	blue
CLCA1	blue
CLCA4	blue
LMO4	blue
GBP3	blue
GBP2	blue
LRRC8C	blue
LRRC8D	blue
FAM69A	blue
FNBP1L	blue
BCAR3	blue
DNTTIP2	blue
GCLM	blue
ARHGAP29	blue
ABCD3	blue
F3	blue
SLC44A3	blue
FRRS1	blue
SLC35A3	blue
CDC14A	blue
VAV3	blue
SLC25A24	blue
SORT1	blue
ATXN7L2	blue
CYB561D1	blue
AMPD2	blue
GSTM4	blue
GSTM1	blue
GSTM3	blue
EPS8L3	blue
CSF1	blue
SLC16A4	blue
KCNA3	blue
FAM212B	blue
RHOC	blue
SLC16A1	blue
MAGI3	blue
PHTF1	blue
BCL2L15	blue
OLFML3	blue
TSPAN2	blue
ATP1A1	blue
CD58	blue
IGSF3	blue
CD101	blue
GDAP2	blue
HSD3B2	blue
PHGDH	blue
HMGCS2	blue
REG4	blue
NOTCH2	blue
PDE4DIP	blue
PIAS3	blue
CD160	blue
PDZK1	blue
GPR89A	blue
PRKAB2	blue
FMO5	blue
MTMR11	blue
OTUD7B	blue
ECM1	blue
ADAMTSL4	blue
SEMA6C	blue
CGN	blue
TUFT1	blue
RORC	blue
S100A14	blue
SNAPIN	blue
ILF2	blue
SLC39A1	blue
RAB13	blue
KCNN3	blue
SHC1	blue
ZBTB7B	blue
EFNA1	blue
SLC50A1	blue
THBS3	blue
GBA	blue
SCAMP3	blue
HCN3	blue
SYT11	blue
RIT1	blue
RAB25	blue
SLC25A44	blue
MEF2D	blue
IQGAP3	blue
BCAN	blue
RRNAD1	blue
SH2D2A	blue
PEAR1	blue
KIRREL	blue
FCER1A	blue
IGSF9	blue
IGSF8	blue
CD244	blue
ITLN1	blue
ITLN2	blue
F11R	blue
PFDN2	blue
NIT1	blue
UAP1	blue
DDR2	blue
PBX1	blue
MGST3	blue
TMCO1	blue
TADA1	blue
GPA33	blue
GPR161	blue
ATP1B1	blue
F5	blue
GORAB	blue
FMO1	blue
FMO4	blue
SEC16B	blue
TOR3A	blue
ABL2	blue
SOAT1	blue
TOR1AIP2	blue
ACBD6	blue
MR1	blue
RGS16	blue
LAMC2	blue
RGL1	blue
C1orf21	blue
FAM129A	blue
RNF2	blue
IVNS1ABP	blue
PTGS2	blue
RGS18	blue
RGS13	blue
RGS2	blue
CFH	blue
NR5A2	blue
CAMSAP2	blue
C1orf106	blue
LAD1	blue
NAV1	blue
RNPEP	blue
ARL8A	blue
UBE2T	blue
CYB5R1	blue
BTG2	blue
ATP2B4	blue
SOX13	blue
GOLT1A	blue
NUAK2	blue
CDK18	blue
SLC45A3	blue
CTSE	blue
IKBKE	blue
MAPKAPK2	blue
PIGR	blue
C1orf116	blue
CD34	blue
PLXNA2	blue
G0S2	blue
IRF6	blue
RCOR3	blue
SLC30A1	blue
LPGAT1	blue
TMEM206	blue
BATF3	blue
FLVCR1	blue
KCTD3	blue
SLC30A10	blue
BPNT1	blue
C1orf115	blue
HLX	blue
DUSP10	blue
AIDA	blue
BROX	blue
FAM177B	blue
TLR5	blue
CAPN8	blue
CAPN2	blue
TMEM63A	blue
ACBD3	blue
MIXL1	blue
CDC42BPA	blue
AGT	blue
CAPN9	blue
C1orf198	blue
GNG4	blue
LYST	blue
NID1	blue
GPR137B	blue
GREM2	blue
AKT3	blue
CNST	blue
SCCPDH	blue
ZNF124	blue
NLRP3	blue
SH3BP5L	blue
PGBD2	blue
FAM110C	blue
SH3YL1	blue
FAM150B	blue
PXDN	blue
ADI1	blue
RNASEH1	blue
COLEC11	blue
RSAD2	blue
RNF144A	blue
ID2	blue
MBOAT2	blue
ASAP2	blue
ITGB1BP1	blue
TAF1B	blue
HPCAL1	blue
ODC1	blue
PDIA6	blue
E2F6	blue
LPIN1	blue
NBAS	blue
FAM49A	blue
HS1BP3	blue
APOB	blue
ATAD2B	blue
TP53I3	blue
ADCY3	blue
HADHA	blue
HADHB	blue
MAPRE3	blue
KHK	blue
MPV17	blue
PLB1	blue
TRMT61B	blue
CLIP4	blue
YPEL5	blue
LCLAT1	blue
CAPN13	blue
GALNT14	blue
EHD3	blue
XDH	blue
MEMO1	blue
NLRC4	blue
LTBP1	blue
RASGRP3	blue
FEZ2	blue
HEATR5B	blue
QPCT	blue
CDC42EP3	blue
CYP1B1	blue
PKDCC	blue
OXER1	blue
HAAO	blue
THADA	blue
ABCG5	blue
ABCG8	blue
SLC3A1	blue
PREPL	blue
EPAS1	blue
RHOQ	blue
TTC7A	blue
EPCAM	blue
PSME4	blue
RTN4	blue
VRK2	blue
PUS10	blue
C2orf74	blue
LGALSL	blue
MEIS1	blue
PNO1	blue
ANTXR1	blue
GFPT1	blue
ANXA4	blue
TGFA	blue
CD207	blue
CYP26B1	blue
EXOC6B	blue
BOLA3	blue
RTKN	blue
TTC31	blue
DQX1	blue
HTRA2	blue
LOXL3	blue
DOK1	blue
REG1B	blue
REG1A	blue
REG3A	blue
SUCLG1	blue
RETSAT	blue
C2orf68	blue
GNLY	blue
KDM3A	blue
RMND5A	blue
CD8A	blue
CD8B	blue
FABP1	blue
THNSL2	blue
NEURL3	blue
CNNM4	blue
CNNM3	blue
SEMA4C	blue
MGAT4A	blue
LIPT1	blue
MITD1	blue
REV1	blue
NPAS2	blue
RNF149	blue
IL18R1	blue
IL18RAP	blue
SLC9A2	blue
MFSD9	blue
FHL2	blue
NCK2	blue
UXS1	blue
MALL	blue
TTL	blue
SLC20A1	blue
PSD4	blue
PAX8	blue
TMEM37	blue
EPB41L5	blue
TMEM185B	blue
RALB	blue
TFCP2L1	blue
MYO7B	blue
LIMS2	blue
NCKAP5	blue
LCT	blue
DARS	blue
HNMT	blue
GTDC1	blue
ZEB2	blue
ACVR2A	blue
LYPD6B	blue
RND3	blue
NMI	blue
KCNJ3	blue
NR4A2	blue
ERMN	blue
ACVR1	blue
PLA2R1	blue
RBMS1	blue
PSMD14	blue
DPP4	blue
GCG	blue
IFIH1	blue
GCA	blue
GALNT3	blue
STK39	blue
CERS6	blue
NOSTRIN	blue
DHRS9	blue
METTL8	blue
CYBRD1	blue
SLC25A12	blue
ITGA6	blue
CDCA7	blue
HOXD1	blue
FKBP7	blue
TFPI	blue
C2orf88	blue
NAB1	blue
STAT4	blue
STK17B	blue
HECW2	blue
PGAP1	blue
SATB2	blue
TYW5	blue
C2orf47	blue
FAM126B	blue
CFLAR	blue
CASP10	blue
STRADB	blue
TMEM237	blue
ALS2	blue
FZD7	blue
NBEAL1	blue
ABI2	blue
RAPH1	blue
NRP2	blue
CPO	blue
FZD5	blue
CPS1	blue
FN1	blue
MREG	blue
PECR	blue
TNS1	blue
VIL1	blue
USP37	blue
CYP27A1	blue
IHH	blue
NHEJ1	blue
SLC23A3	blue
CNPPD1	blue
ATG9A	blue
DNPEP	blue
DES	blue
TMEM198	blue
OBSL1	blue
SGPP2	blue
FARSB	blue
KCNE4	blue
SCG2	blue
TM4SF20	blue
SLC19A3	blue
CCL20	blue
SP140L	blue
ITM2C	blue
C2orf72	blue
ARMC9	blue
B3GNT7	blue
ALPI	blue
KCNJ13	blue
NGEF	blue
DGKD	blue
SH3BP4	blue
AGAP1	blue
COPS8	blue
RAB17	blue
RAMP1	blue
PER2	blue
HDAC4	blue
GPR35	blue
ANO7	blue
ATG4B	blue
NEU4	blue
CNTN4	blue
BHLHE40	blue
OGG1	blue
CIDEC	blue
IL17RE	blue
IL17RC	blue
IRAK2	blue
HRH1	blue
ATG7	blue
PPARG	blue
HDAC11	blue
FBLN2	blue
FGD5	blue
METTL6	blue
EAF1	blue
COLQ	blue
HACL1	blue
BTD	blue
DPH3	blue
OXNAD1	blue
UBE2E2	blue
UBE2E1	blue
SLC4A7	blue
GPD1L	blue
DYNC1LI1	blue
CRTAP	blue
MLH1	blue
LRRFIP2	blue
GOLGA4	blue
ITGA9	blue
VILL	blue
ACAA1	blue
XYLB	blue
CSRNP1	blue
ZNF620	blue
TRAK1	blue
VIPR1	blue
SEC22C	blue
ZBTB47	blue
ANO10	blue
ZDHHC3	blue
SLC6A20	blue
CCR9	blue
CXCR6	blue
CCR5	blue
CCRL2	blue
NBEAL2	blue
MAP4	blue
PLXNB1	blue
SHISA5	blue
PFKFB4	blue
NCKIPSD	blue
IP6K2	blue
SLC25A20	blue
LAMB2	blue
MST1	blue
RNF123	blue
MST1R	blue
MON1A	blue
RASSF1	blue
C3orf18	blue
CISH	blue
MAPKAPK3	blue
ABHD14B	blue
DUSP7	blue
TWF2	blue
GLYCTK	blue
DNAH1	blue
PHF7	blue
SEMA3G	blue
ITIH4	blue
TKT	blue
CACNA1D	blue
CHDH	blue
IL17RB	blue
ARF4	blue
FLNB	blue
DNASE1L3	blue
ABHD6	blue
RPP14	blue
ACOX2	blue
FAM3D	blue
C3orf14	blue
ADAMTS9	blue
MAGI1	blue
SUCLG2	blue
ARL6IP5	blue
MITF	blue
EIF4E3	blue
PDZRN3	blue
GBE1	blue
CHMP2B	blue
STX19	blue
ST3GAL6	blue
DCBLD2	blue
FILIP1L	blue
TBC1D23	blue
TMEM45A	blue
CD47	blue
HHLA2	blue
RETNLB	blue
C3orf52	blue
CD200	blue
ATG3	blue
CCDC80	blue
ATP6V1A	blue
GRAMD1C	blue
ZDHHC23	blue
ARHGAP31	blue
TMEM39A	blue
POGLUT1	blue
NR1I2	blue
HGD	blue
SLC15A2	blue
HSPBAP1	blue
PDIA5	blue
KALRN	blue
HEG1	blue
PLXNA1	blue
ABTB1	blue
MGLL	blue
SEC61A1	blue
RUVBL1	blue
H1FX	blue
COL6A5	blue
ATP2C1	blue
ASTE1	blue
NUDT16	blue
ACPP	blue
PPP2R3A	blue
DZIP1L	blue
MRAS	blue
CEP70	blue
PIK3CB	blue
RBP2	blue
NMNAT3	blue
ATP1B3	blue
TFDP2	blue
GK5	blue
PLS1	blue
CHST2	blue
PLOD2	blue
GYG1	blue
TM4SF1	blue
TM4SF4	blue
WWTR1	blue
PFN2	blue
P2RY14	blue
AADAC	blue
P2RY1	blue
RAP2B	blue
ARHGEF26	blue
MME	blue
RARRES1	blue
ARL14	blue
SI	blue
SERPINI1	blue
MECOM	blue
LRRC31	blue
GPR160	blue
RPL22L1	blue
SLC2A2	blue
TNIK	blue
PLD1	blue
TNFSF10	blue
NCEH1	blue
ECT2	blue
GNB4	blue
B3GNT5	blue
CLCN2	blue
POLR2H	blue
MAGEF1	blue
VPS8	blue
EHHADH	blue
MAP3K13	blue
TMEM41A	blue
LIPH	blue
IGF2BP2	blue
ETV5	blue
MASP1	blue
SST	blue
BCL6	blue
IL1RAP	blue
MB21D2	blue
FAM43A	blue
MUC4	blue
TNK2	blue
PIGZ	blue
BDH1	blue
MYL5	blue
DGKQ	blue
SLC26A1	blue
CRIPAK	blue
FGFR3	blue
ZFYVE28	blue
SH3BP2	blue
MFSD10	blue
NOP14	blue
LYAR	blue
ABLIM2	blue
SLC2A9	blue
FAM200B	blue
BST1	blue
PROM1	blue
TAPT1	blue
LDB2	blue
MED28	blue
LCORL	blue
SLIT2	blue
PPARGC1A	blue
SEPSECS	blue
RBPJ	blue
C4orf19	blue
TBC1D1	blue
TLR1	blue
KLHL5	blue
UGDH	blue
RBM47	blue
ATP8A1	blue
GABRA2	blue
CNGA1	blue
NIPAL1	blue
OCIAD2	blue
LRRC66	blue
SGCB	blue
LNX1	blue
PDGFRA	blue
KIT	blue
KDR	blue
SRD5A3	blue
KIAA1211	blue
HOPX	blue
UGT2B15	blue
UGT2A3	blue
UGT2B7	blue
SULT1B1	blue
UTP3	blue
MOB1B	blue
SLC4A4	blue
RASSF6	blue
EREG	blue
PARM1	blue
NAAA	blue
SHROOM3	blue
SOWAHB	blue
PAQR3	blue
BMP3	blue
PRKG2	blue
RASGEF1B	blue
PLAC8	blue
COQ2	blue
HPSE	blue
CDS1	blue
KLHL8	blue
HSD17B11	blue
NUDT9	blue
SPARCL1	blue
SPP1	blue
ABCG2	blue
HERC5	blue
FAM13A	blue
TIGD2	blue
ATOH1	blue
HPGDS	blue
TSPAN5	blue
ADH6	blue
MTTP	blue
EMCN	blue
MANBA	blue
SLC9B2	blue
BDH2	blue
ARHGEF38	blue
NPNT	blue
CYP2U1	blue
HADH	blue
CASP6	blue
PLA2G12A	blue
CFI	blue
ENPEP	blue
C4orf32	blue
ALPK1	blue
UGT8	blue
FABP2	blue
TNIP3	blue
EXOSC9	blue
FGF2	blue
MFSD8	blue
PGRMC2	blue
PCDH18	blue
SLC7A11	blue
ELMOD2	blue
NR3C2	blue
SH3D19	blue
FAM160A1	blue
FBXW7	blue
FHDC1	blue
TRIM2	blue
TLR2	blue
GUCY1A3	blue
PDGFC	blue
FAM198B	blue
TMEM144	blue
ETFDH	blue
PPID	blue
TMEM192	blue
KLHL2	blue
MSMO1	blue
DDX60L	blue
SH3RF1	blue
CLCN3	blue
GALNT7	blue
SAP30	blue
FBXO8	blue
HPGD	blue
WWC2	blue
CDKN2AIP	blue
ING2	blue
TLR3	blue
CYP4V2	blue
KLKB1	blue
FAT1	blue
SDHA	blue
SLC9A3	blue
TPPP	blue
SLC12A7	blue
SLC6A19	blue
SRD5A1	blue
FASTKD3	blue
SEMA5A	blue
CMBL	blue
ANKH	blue
FAM134B	blue
SUB1	blue
TARS	blue
RAI14	blue
BRIX1	blue
PRLR	blue
EGFLAM	blue
CARD6	blue
C7	blue
CCDC152	blue
CCL28	blue
EMB	blue
ITGA2	blue
GZMA	blue
SETD9	blue
MIER3	blue
PLK2	blue
ELOVL7	blue
DIMT1	blue
SGTB	blue
NLN	blue
CCNB1	blue
MRPS36	blue
MARVELD2	blue
OCLN	blue
UTP15	blue
ENC1	blue
GCNT4	blue
IQGAP2	blue
F2RL2	blue
F2RL1	blue
WDR41	blue
ARSB	blue
BHMT2	blue
DHFR	blue
EDIL3	blue
NR2F1	blue
MCTP1	blue
GLRX	blue
RGMB	blue
ST8SIA4	blue
PAM	blue
C5orf30	blue
NUDT12	blue
NREP	blue
SRP19	blue
REEP5	blue
DCP2	blue
MCC	blue
TRIM36	blue
AP3S1	blue
SEMA6A	blue
LOX	blue
SNCAIP	blue
SNX24	blue
CSNK1G3	blue
GRAMD3	blue
SLC12A2	blue
ISOC1	blue
P4HA2	blue
PDLIM4	blue
SLC22A4	blue
SLC22A5	blue
SOWAHA	blue
SHROOM1	blue
LEAP2	blue
SAR1B	blue
TXNDC15	blue
KLHL3	blue
MYOT	blue
KIF20A	blue
FAM53C	blue
ETF1	blue
PAIP2	blue
SLC23A1	blue
SPATA24	blue
DNAJC18	blue
PURA	blue
IGIP	blue
HBEGF	blue
HARS	blue
RELL2	blue
ARAP3	blue
PCDH1	blue
PRELID2	blue
SH3RF2	blue
DPYSL3	blue
SPINK1	blue
HTR4	blue
ABLIM3	blue
AFAP1L1	blue
ARHGEF37	blue
PPARGC1B	blue
SLC26A2	blue
PDGFRB	blue
CDX1	blue
CD74	blue
SYNPO	blue
GPX3	blue
TNIP1	blue
SLC36A1	blue
G3BP1	blue
SAP30L	blue
HAVCR2	blue
UBLCP1	blue
FABP6	blue
CCNG1	blue
WWC1	blue
PANK3	blue
LCP2	blue
UBTD2	blue
SH3PXD2B	blue
NEURL1B	blue
DUSP1	blue
ATP6V0E1	blue
STC2	blue
SFXN1	blue
CDHR2	blue
FGFR4	blue
RAB24	blue
MXD3	blue
DBN1	blue
PDLIM7	blue
ADAMTS2	blue
MGAT4B	blue
SQSTM1	blue
RNF130	blue
FLT4	blue
MGAT1	blue
BTNL8	blue
BTNL3	blue
DUSP22	blue
BPHL	blue
TUBB2A	blue
TUBB2B	blue
SLC22A23	blue
PXDC1	blue
ECI2	blue
RPP40	blue
LYRM4	blue
DSP	blue
SNRNP48	blue
GCNT2	blue
NEDD9	blue
ADTRP	blue
EDN1	blue
SIRT5	blue
DTNBP1	blue
GMPR	blue
RNF144B	blue
ID4	blue
E2F3	blue
ALDH5A1	blue
TDP2	blue
SCGN	blue
SLC17A4	blue
HIST1H1C	blue
HIST1H3E	blue
BTN2A1	blue
PRSS16	blue
ZSCAN16	blue
GABBR1	blue
TRIM31	blue
TRIM40	blue
TRIM15	blue
C6orf136	blue
DHX16	blue
NRM	blue
TUBB	blue
FLOT1	blue
DDR1	blue
PSORS1C1	blue
POU5F1	blue
MICA	blue
MICB	blue
TNF	blue
PRRC2A	blue
APOM	blue
LY6G5C	blue
VWA7	blue
VARS	blue
HSPA1A	blue
SLC44A4	blue
CFB	blue
STK19	blue
PSMB9	blue
WDR46	blue
RGL2	blue
TAPBP	blue
SPDEF	blue
MAPK13	blue
C6orf222	blue
STK38	blue
CDKN1A	blue
PPIL1	blue
PIM1	blue
TBC1D22B	blue
MDGA1	blue
BTBD9	blue
GLO1	blue
KCNK5	blue
MOCS1	blue
UNC5CL	blue
BYSL	blue
CCND3	blue
C6orf132	blue
PEX6	blue
PPP2R5D	blue
KLHDC3	blue
RRP36	blue
KLC4	blue
PTK7	blue
SRF	blue
XPO5	blue
VEGFA	blue
TMEM63B	blue
SLC29A1	blue
NFKBIE	blue
AARS2	blue
RUNX2	blue
CLIC5	blue
TDRD6	blue
MEP1A	blue
TNFRSF21	blue
CD2AP	blue
MUT	blue
PAQR8	blue
TRAM2	blue
TMEM14A	blue
GSTA2	blue
GSTA1	blue
GCLC	blue
LRRC1	blue
TINAG	blue
FAM83B	blue
DST	blue
RAB23	blue
OGFRL1	blue
MB21D1	blue
EEF1A1	blue
SLC17A5	blue
COL12A1	blue
TMEM30A	blue
MYO6	blue
SH3BGRL2	blue
FAM46A	blue
TPBG	blue
PGM3	blue
ME1	blue
NT5E	blue
RARS2	blue
AKIRIN2	blue
PNRC1	blue
RRAGD	blue
SCML4	blue
OSTM1	blue
MARCKS	blue
FRK	blue
NT5DC1	blue
DSE	blue
DCBLD1	blue
PKIB	blue
SMPDL3A	blue
CENPW	blue
PTPRK	blue
LAMA2	blue
ARHGAP18	blue
L3MBTL3	blue
ENPP3	blue
VNN1	blue
SLC2A12	blue
SGK1	blue
MAP7	blue
MAP3K5	blue
PERP	blue
NHSL1	blue
CCDC28A	blue
CITED2	blue
VTA1	blue
AIG1	blue
RAB32	blue
LRP11	blue
PPP1R14C	blue
IYD	blue
MTHFD1L	blue
RMND1	blue
CNKSR3	blue
TIAM2	blue
SYNJ2	blue
TULP4	blue
TMEM181	blue
SYTL3	blue
EZR	blue
RSPH3	blue
TAGAP	blue
WTAP	blue
ACAT2	blue
AGPAT4	blue
RNASET2	blue
FRMD1	blue
THBS2	blue
DLL1	blue
FAM20C	blue
PDGFA	blue
ADAP1	blue
COX19	blue
MICALL2	blue
MAFK	blue
TMEM184A	blue
MAD1L1	blue
SNX8	blue
CHST12	blue
TTYH3	blue
GNA12	blue
SDK1	blue
SLC29A4	blue
ACTB	blue
AIMP2	blue
USP42	blue
CYTH3	blue
GLCCI1	blue
SCIN	blue
ARL4A	blue
AGMO	blue
ANKMY2	blue
AGR3	blue
ITGB8	blue
RAPGEF5	blue
IGF2BP3	blue
CCDC126	blue
MPP6	blue
DFNA5	blue
OSBPL3	blue
HOXA3	blue
HOXA5	blue
CREB5	blue
CPVL	blue
CHN2	blue
PRR15	blue
FKBP14	blue
PLEKHA8	blue
NOD1	blue
GGCT	blue
GARS	blue
AQP1	blue
EEPD1	blue
ANLN	blue
EPDR1	blue
YAE1D1	blue
DBNL	blue
TMED4	blue
OGDH	blue
UPP1	blue
DDC	blue
GRB10	blue
COBL	blue
EGFR	blue
VOPP1	blue
RABGEF1	blue
SBDS	blue
AUTS2	blue
MLXIPL	blue
CLDN3	blue
CLDN4	blue
HIP1	blue
POR	blue
TMEM120A	blue
HSPB1	blue
PTPN12	blue
CD36	blue
PCLO	blue
CROT	blue
ABCB1	blue
RUNDC3B	blue
SRI	blue
STEAP4	blue
STEAP2	blue
AKAP9	blue
CDK6	blue
HEPACAM2	blue
GNG11	blue
PON3	blue
PON2	blue
PDK4	blue
ASNS	blue
LMTK2	blue
NPTX2	blue
ARPC1B	blue
ZNF789	blue
CYP3A5	blue
CYP3A4	blue
AZGP1	blue
ZNF3	blue
CNPY4	blue
GATS	blue
TSC22D4	blue
AGFG2	blue
EPHB4	blue
SLC12A9	blue
ACHE	blue
MUC3A	blue
MUC12	blue
MUC17	blue
MOGAT3	blue
CLDN15	blue
NAPEPLD	blue
ATXN7L1	blue
CDHR3	blue
CCDC71L	blue
BCAP29	blue
SLC26A3	blue
NRCAM	blue
DNAJB9	blue
IMMP2L	blue
DOCK4	blue
IFRD1	blue
TFEC	blue
CAV1	blue
CFTR	blue
TSPAN12	blue
FAM3C	blue
NDUFA5	blue
WASL	blue
POT1	blue
SND1	blue
RBM28	blue
IMPDH1	blue
HILPDA	blue
ATP6V1F	blue
AHCYL2	blue
ZC3HC1	blue
MEST	blue
PODXL	blue
SLC35B4	blue
AKR1B1	blue
AKR1B10	blue
BPGM	blue
CREB3L2	blue
ZC3HAV1	blue
AGK	blue
MGAM	blue
PRSS1	blue
TMEM139	blue
ZYX	blue
EPHA1	blue
ARHGEF5	blue
CUL1	blue
ZNF212	blue
ZNF746	blue
KRBA1	blue
ZNF467	blue
LRRC61	blue
ZNF775	blue
TMEM176A	blue
NOS3	blue
SMARCD3	blue
PRKAG2	blue
MNX1	blue
DNAJB6	blue
WDR60	blue
ERICH1	blue
KBTBD11	blue
MYOM2	blue
ANGPT2	blue
DEFB1	blue
DEFA6	blue
DEFA5	blue
SGK223	blue
CLDN23	blue
ERI1	blue
MSRA	blue
FAM167A	blue
NEIL2	blue
LONRF1	blue
TUSC3	blue
MSR1	blue
ZDHHC2	blue
MTUS1	blue
NAT2	blue
ATP6V1B2	blue
LZTS1	blue
HR	blue
BMP1	blue
POLR3D	blue
PIWIL2	blue
SLC39A14	blue
PPP3CC	blue
SORBS3	blue
PDLIM2	blue
EGR3	blue
RHOBTB2	blue
LOXL2	blue
SLC25A37	blue
ADAM28	blue
ADAMDEC1	blue
DOCK5	blue
GNRH1	blue
BNIP3L	blue
DPYSL2	blue
EPHX2	blue
SCARA3	blue
CCDC25	blue
ESCO2	blue
PBK	blue
SCARA5	blue
ZNF395	blue
EXTL3	blue
KIF13B	blue
DUSP4	blue
RBPMS	blue
GSR	blue
PPP2CB	blue
NRG1	blue
MAK16	blue
RNF122	blue
ERLIN2	blue
BAG4	blue
FGFR1	blue
ADAM9	blue
C8orf4	blue
SFRP1	blue
POLB	blue
CEBPD	blue
SNAI2	blue
ATP6V1H	blue
FAM110B	blue
ASPH	blue
GGH	blue
MTFR1	blue
RRS1	blue
ADHFE1	blue
MYBL1	blue
LACTB2	blue
XKR9	blue
TRPA1	blue
RDH10	blue
STAU2	blue
UBE2W	blue
TCEB1	blue
TMEM70	blue
JPH1	blue
HNF4G	blue
ZC2HC1A	blue
IL7	blue
ZNF704	blue
IMPA1	blue
CHMP4C	blue
E2F5	blue
CA13	blue
CA3	blue
OSGIN2	blue
NBN	blue
TMEM64	blue
FAM92A1	blue
CDH17	blue
GEM	blue
ESRP1	blue
TP53INP1	blue
PTDSS1	blue
SDC2	blue
MATN2	blue
OSR2	blue
ANKRD46	blue
GRHL2	blue
SLC25A32	blue
LRP12	blue
NUDCD1	blue
TRPS1	blue
EXT1	blue
MAL2	blue
DEPTOR	blue
WDYHV1	blue
FBXO32	blue
ANXA13	blue
FER1L6	blue
TRIB1	blue
ASAP1	blue
NDRG1	blue
ST3GAL1	blue
PTP4A3	blue
TSNARE1	blue
ZFP41	blue
ZNF696	blue
EEF1D	blue
TSTA3	blue
NRBP2	blue
EPPK1	blue
PARP10	blue
GRINA	blue
ADCK5	blue
SLC39A4	blue
PPP1R16A	blue
GPT	blue
ZNF250	blue
ZNF16	blue
KANK1	blue
GLIS3	blue
SLC1A1	blue
RCL1	blue
PTPRD	blue
LURAP1L	blue
MPDZ	blue
NFIB	blue
ZDHHC21	blue
FREM1	blue
ADAMTSL1	blue
PLIN2	blue
CDKN2B	blue
LRRC19	blue
TEK	blue
MOB3B	blue
C9orf72	blue
DNAJA1	blue
SPINK4	blue
CHMP5	blue
AQP7	blue
AQP3	blue
NOL6	blue
PRSS3	blue
KIAA1161	blue
GALT	blue
IL11RA	blue
DNAJB5	blue
VCP	blue
FAM214B	blue
TPM2	blue
GBA2	blue
NPR2	blue
HRCT1	blue
GLIPR2	blue
GNE	blue
MELK	blue
POLR1E	blue
PGM5	blue
PIP5K1B	blue
TJP2	blue
C9orf85	blue
GDA	blue
ALDH1A1	blue
ANXA1	blue
TRPM6	blue
C9orf40	blue
OSTF1	blue
PCSK5	blue
RFK	blue
GCNT1	blue
VPS13A	blue
TLE1	blue
RASEF	blue
FRMD3	blue
GKAP1	blue
C9orf64	blue
AGTPBP1	blue
GOLM1	blue
ISCA1	blue
CDK20	blue
CKS2	blue
AUH	blue
ECM2	blue
NINJ1	blue
WNK2	blue
FAM120A	blue
FBP1	blue
FANCC	blue
PTCH1	blue
SLC35D2	blue
HABP4	blue
CDC14B	blue
ZNF782	blue
NANS	blue
CORO2A	blue
COL15A1	blue
TGFBR1	blue
SEC61B	blue
NR4A3	blue
ALDOB	blue
ABCA1	blue
FSD1L	blue
KLF4	blue
CTNNAL1	blue
EPB41L4B	blue
PTPN3	blue
C9orf152	blue
LPAR1	blue
PTGR1	blue
HSDL2	blue
SLC31A2	blue
HDHD3	blue
RGS3	blue
KIF12	blue
COL27A1	blue
ATP6V1G1	blue
TNFSF15	blue
TNFSF8	blue
TNC	blue
TRIM32	blue
CDK5RAP2	blue
PHF19	blue
STOM	blue
DAB2IP	blue
PTGS1	blue
OLFML2A	blue
PBX3	blue
RALGPS1	blue
GARNL3	blue
FPGS	blue
LCN2	blue
SLC27A4	blue
CERCAM	blue
ODF2	blue
ZER1	blue
TBC1D13	blue
LRRC8A	blue
DOLK	blue
DOLPP1	blue
CRAT	blue
IER5L	blue
PTGES	blue
NCS1	blue
POMT1	blue
CEL	blue
GBGT1	blue
ABO	blue
SURF6	blue
VAV2	blue
COL5A1	blue
OLFM1	blue
GPSM1	blue
NOTCH1	blue
AGPAT2	blue
MAMDC4	blue
C8G	blue
ENTPD2	blue
UAP1L1	blue
DPP7	blue
LRRC26	blue
TPRN	blue
NRARP	blue
ENTPD8	blue
PNPLA7	blue
GTPBP4	blue
AKR1C2	blue
AKR1C3	blue
TUBAL3	blue
NET1	blue
ASB13	blue
FBXO18	blue
SFMBT2	blue
CAMK1D	blue
CCDC3	blue
PHYH	blue
BEND7	blue
FRMD4A	blue
NMT2	blue
ITGA8	blue
CUBN	blue
TMEM236	blue
CACNB2	blue
PLXDC2	blue
OTUD1	blue
ARHGAP21	blue
PRTFDC1	blue
ACBD5	blue
MPP7	blue
SVIL	blue
KIAA1462	blue
MAP3K8	blue
ZNF438	blue
ZEB1	blue
NRP1	blue
PARD3	blue
CREM	blue
ZNF33B	blue
CXCL12	blue
RASSF4	blue
C10orf10	blue
ZNF22	blue
GPRIN2	blue
ZNF488	blue
ARHGAP22	blue
VSTM4	blue
A1CF	blue
ZWINT	blue
CISD1	blue
BICC1	blue
PHYHIPL	blue
ANK3	blue
ARID5B	blue
EGR2	blue
REEP3	blue
PBLD	blue
HKDC1	blue
SAR1A	blue
EIF4EBP2	blue
PRF1	blue
ADAMTS14	blue
SGPL1	blue
SLC29A3	blue
C10orf54	blue
ASCC1	blue
OIT3	blue
PLA2G12B	blue
P4HA1	blue
USP54	blue
FUT11	blue
CAMK2G	blue
VCL	blue
ZNF503	blue
PPIF	blue
ZCCHC24	blue
FAM213A	blue
C10orf99	blue
CDHR1	blue
MMRN2	blue
GLUD1	blue
FAM35A	blue
PAPSS2	blue
STAMBPL1	blue
FAS	blue
LIPA	blue
IFIT2	blue
IFIT3	blue
IFIT1	blue
PANK1	blue
CEP55	blue
SLC35G1	blue
NOC3L	blue
CYP2C18	blue
CYP2C9	blue
PDLIM1	blue
SORBS1	blue
ALDH18A1	blue
ENTPD1	blue
BLNK	blue
LCOR	blue
RRP12	blue
MARVELD1	blue
ZFYVE27	blue
SFRP5	blue
GOT1	blue
SLC25A28	blue
ENTPD7	blue
ABCC2	blue
DNMBP	blue
BLOC1S2	blue
SCD	blue
SEMA4G	blue
PDZD7	blue
SFXN3	blue
KAZALD1	blue
DPCD	blue
FBXW4	blue
PPRC1	blue
PSD	blue
SUFU	blue
TRIM8	blue
CNNM2	blue
CALHM2	blue
ITPRIP	blue
XPNPEP1	blue
MXI1	blue
DUSP5	blue
BBIP1	blue
ADRA2A	blue
ACSL5	blue
ZDHHC6	blue
TCF7L2	blue
AFAP1L2	blue
RGS10	blue
FGFR2	blue
TACC2	blue
DMBT1	blue
CPXM2	blue
OAT	blue
LHPP	blue
ADAM12	blue
CLRN3	blue
PTPRE	blue
INPP5A	blue
PRAP1	blue
ECHS1	blue
NLRP6	blue
B4GALNT4	blue
PKP3	blue
ANO9	blue
PTDSS2	blue
RNH1	blue
IRF7	blue
CDHR5	blue
EPS8L2	blue
TALDO1	blue
PNPLA2	blue
MUC2	blue
DUSP8	blue
SLC22A18	blue
OSBPL5	blue
PGAP2	blue
RHOG	blue
TRIM21	blue
FAM160A2	blue
PRKCDBP	blue
TRIM3	blue
ILK	blue
DCHS1	blue
MRPL17	blue
OLFML1	blue
PPFIBP2	blue
STK33	blue
ST5	blue
TMEM9B	blue
SCUBE2	blue
DENND5A	blue
TMEM41B	blue
WEE1	blue
RNF141	blue
LYVE1	blue
MRVI1	blue
DKK3	blue
MICALCL	blue
PARVA	blue
SPON1	blue
RRAS2	blue
PDE3B	blue
PLEKHA7	blue
USH1C	blue
TMEM86A	blue
HTATIP2	blue
SVIP	blue
SLC5A12	blue
LGR4	blue
LIN7C	blue
DEPDC7	blue
TCP11L1	blue
LMO2	blue
NAT10	blue
ABTB2	blue
CAT	blue
LDLRAD3	blue
TRAF6	blue
C11orf96	blue
TSPAN18	blue
SYT13	blue
CRY2	blue
DGKZ	blue
MDK	blue
LRP4	blue
C11orf49	blue
PACSIN3	blue
NR1H3	blue
SLC39A13	blue
MTCH2	blue
AGBL2	blue
FOLH1	blue
APLNR	blue
SLC43A3	blue
DTX4	blue
MS4A4A	blue
MS4A7	blue
MS4A10	blue
CCDC86	blue
PTGDR2	blue
TMEM109	blue
SYT7	blue
BEST1	blue
FTH1	blue
ASRGL1	blue
EML3	blue
B3GAT3	blue
LRRN4CL	blue
POLR2G	blue
HRASLS2	blue
ATL3	blue
C11orf84	blue
NAA40	blue
VEGFB	blue
PLCB3	blue
ESRRA	blue
TRMT112	blue
PYGM	blue
CDC42BPG	blue
PPP2R5B	blue
NAALADL1	blue
SLC25A45	blue
SCYL1	blue
FAM89B	blue
EHBP1L1	blue
RELA	blue
AP5B1	blue
OVOL1	blue
EFEMP2	blue
CTSW	blue
CD248	blue
CTSF	blue
PC	blue
C11orf86	blue
RHOD	blue
ANKRD13D	blue
SSH3	blue
POLD4	blue
CLCF1	blue
GSTP1	blue
TBX10	blue
ACY3	blue
UNC93B1	blue
ALDH3B1	blue
CHKA	blue
C11orf24	blue
LRP5	blue
CPT1A	blue
ANO1	blue
RNF121	blue
NUMA1	blue
CLPB	blue
ARAP1	blue
ATG16L2	blue
P2RY2	blue
P2RY6	blue
ARHGEF17	blue
KCNE3	blue
POLD3	blue
SPCS2	blue
GDPD5	blue
MOGAT2	blue
DGAT2	blue
WNT11	blue
LRRC32	blue
CAPN5	blue
MYO7A	blue
AQP11	blue
GAB2	blue
SYTL2	blue
FZD4	blue
TMEM135	blue
SLC36A4	blue
C11orf54	blue
PANX1	blue
PIWIL4	blue
ENDOD1	blue
CCDC82	blue
TMEM133	blue
DCUN1D5	blue
DYNC2H1	blue
CASP4	blue
CASP5	blue
CASP1	blue
GRIA4	blue
SLC35F2	blue
KDELC2	blue
FDX1	blue
LAYN	blue
DIXDC1	blue
IL18	blue
BCO2	blue
REXO2	blue
CADM1	blue
APOA4	blue
APOC3	blue
APOA1	blue
SIK3	blue
SIDT2	blue
TAGLN	blue
BACE1	blue
TMPRSS4	blue
MPZL3	blue
MPZL2	blue
TMEM25	blue
TREH	blue
SLC37A4	blue
C2CD2L	blue
HINFP	blue
PDZD3	blue
MCAM	blue
USP2	blue
OAF	blue
GRAMD1B	blue
SIAE	blue
NRGN	blue
ESAM	blue
FEZ1	blue
STT3A	blue
FAM118B	blue
TIRAP	blue
DCPS	blue
ARHGAP32	blue
BARX2	blue
TMEM45B	blue
ST14	blue
NTM	blue
JAM3	blue
VPS26B	blue
SLC6A12	blue
[truncated: 1,311 more rows]
