# Supplementary material for: Pediatric Crohn's disease diagnosis aid via genomic analysis and machine learning
Source: Front Pediatr. 2023 Mar 23;11:991247. doi: 10.3389/fped.2023.991247 (PMC10076664; doi:10.3389/fped.2023.991247)
Supplement: Supplementary file 4 [file Table4.xlsx]

## Sheet: Artificial Neural Network
	V1
error	49.1661
reached.threshold	0.00987035
steps	61626
Intercept.to.1layhid1	-11.603
FOLH1.to.1layhid1	5.44876
PDZK1IP1.to.1layhid1	2.33894
PTGS2.to.1layhid1	0.687895
CRIP1.to.1layhid1	-707.396
RGS13.to.1layhid1	-707.404
HMGCS2.to.1layhid1	-707.02
SLC17A8.to.1layhid1	-707.412
SLC27A2.to.1layhid1	-707.377
Intercept.to.1layhid2	0.54518
FOLH1.to.1layhid2	-3.07818
PDZK1IP1.to.1layhid2	-5.03735
PTGS2.to.1layhid2	-4.10441
CRIP1.to.1layhid2	-6.19136
RGS13.to.1layhid2	3.03559
HMGCS2.to.1layhid2	-2.2822
SLC17A8.to.1layhid2	-0.0230809
SLC27A2.to.1layhid2	-3.17008
Intercept.to.1layhid3	13.1547
FOLH1.to.1layhid3	2.94795
PDZK1IP1.to.1layhid3	4.24064
PTGS2.to.1layhid3	-46.1156
CRIP1.to.1layhid3	8.37115
RGS13.to.1layhid3	7.51431
HMGCS2.to.1layhid3	3.66653
SLC17A8.to.1layhid3	-24.132
SLC27A2.to.1layhid3	-15.7228
Intercept.to.1layhid4	-0.186009
FOLH1.to.1layhid4	-8.55209
PDZK1IP1.to.1layhid4	-329.901
PTGS2.to.1layhid4	1043.87
CRIP1.to.1layhid4	-655.885
RGS13.to.1layhid4	10.135
HMGCS2.to.1layhid4	-2.99704
SLC17A8.to.1layhid4	-0.0487889
SLC27A2.to.1layhid4	-9.56725
Intercept.to.1layhid5	-14.6579
FOLH1.to.1layhid5	-3.26591
PDZK1IP1.to.1layhid5	-4.49976
PTGS2.to.1layhid5	-31.626
CRIP1.to.1layhid5	-7.02412
RGS13.to.1layhid5	-5.29199
HMGCS2.to.1layhid5	-5.66319
SLC17A8.to.1layhid5	24.6916
SLC27A2.to.1layhid5	15.7006
Intercept.to.non_IBD	2.00688
1layhid1.to.non_IBD	23.5902
1layhid2.to.non_IBD	2.57671
1layhid3.to.non_IBD	-2.01329
1layhid4.to.non_IBD	-2.00295
1layhid5.to.non_IBD	-1.97257
Intercept.to.CD	-1.00505
1layhid1.to.CD	-23.5882
1layhid2.to.CD	-2.57511
1layhid3.to.CD	2.0114
1layhid4.to.CD	2.00111
1layhid5.to.CD	1.97068

## Sheet: Sheet1
error	61.3006
reached.threshold	0.00958065
steps	5718
Intercept.to.1layhid1	3.0187
PDZK1IP1.to.1layhid1	-5.04037
FOLH1.to.1layhid1	-0.174371
HBB.to.1layhid1	-1.61341
CRIP1.to.1layhid1	-3.10685
G6PC.to.1layhid1	-0.690286
RGS13.to.1layhid1	-1.18529
HMGCS2.to.1layhid1	-4.94587
SLC27A2.to.1layhid1	-0.34453
ENTPD5.to.1layhid1	1.40047
SLC10A2.to.1layhid1	-528.995
CYP2C18.to.1layhid1	-0.194428
Intercept.to.1layhid2	-3.01647
PDZK1IP1.to.1layhid2	5.0376
FOLH1.to.1layhid2	0.173793
HBB.to.1layhid2	1.61163
CRIP1.to.1layhid2	3.10552
G6PC.to.1layhid2	0.689915
RGS13.to.1layhid2	1.18493
HMGCS2.to.1layhid2	4.94353
SLC27A2.to.1layhid2	0.344952
ENTPD5.to.1layhid2	-1.3998
SLC10A2.to.1layhid2	41.0939
CYP2C18.to.1layhid2	0.194178
Intercept.to.1layhid3	0.715864
PDZK1IP1.to.1layhid3	-445.081
FOLH1.to.1layhid3	13.0275
HBB.to.1layhid3	-0.394444
CRIP1.to.1layhid3	-562.372
G6PC.to.1layhid3	-10.6117
RGS13.to.1layhid3	-1.48174
HMGCS2.to.1layhid3	-16.213
SLC27A2.to.1layhid3	0.392596
ENTPD5.to.1layhid3	-0.248912
SLC10A2.to.1layhid3	-15.7177
CYP2C18.to.1layhid3	1.31062
Intercept.to.1layhid4	-23.7475
PDZK1IP1.to.1layhid4	33.655
FOLH1.to.1layhid4	-7.03171
HBB.to.1layhid4	-22.1329
CRIP1.to.1layhid4	-8.45364
G6PC.to.1layhid4	97.5307
RGS13.to.1layhid4	49.4028
HMGCS2.to.1layhid4	40.483
SLC27A2.to.1layhid4	46.7209
ENTPD5.to.1layhid4	47.765
SLC10A2.to.1layhid4	-46.6548
CYP2C18.to.1layhid4	-67.5373
Intercept.to.1layhid5	-15.4014
PDZK1IP1.to.1layhid5	-568.898
FOLH1.to.1layhid5	-570.564
HBB.to.1layhid5	-567.903
CRIP1.to.1layhid5	7.23878
G6PC.to.1layhid5	-29.1659
RGS13.to.1layhid5	9.47988
HMGCS2.to.1layhid5	3.16722
SLC27A2.to.1layhid5	5.56936
ENTPD5.to.1layhid5	-10.3384
SLC10A2.to.1layhid5	7.2573
CYP2C18.to.1layhid5	9.94103
Intercept.to.non_IBD	0.649713
1layhid1.to.non_IBD	0.814086
1layhid2.to.non_IBD	-0.469168
1layhid3.to.non_IBD	-1.00718
1layhid4.to.non_IBD	-0.186629
1layhid5.to.non_IBD	0.87631
Intercept.to.CD	-0.829861
1layhid1.to.CD	0.365771
1layhid2.to.CD	1.64932
1layhid3.to.CD	1.00741
1layhid4.to.CD	0.186631
1layhid5.to.CD	-0.876652
